# Supplementary material for: catena-Poly[[(dimethyl­formamide-κO)copper(II)]-bis­(μ-4-nitro­phenyl­cyanamido-κ2 N 1:N 3)]
Source: Acta Crystallogr Sect E Struct Rep Online. 2009 Mar 11;65(Pt 4):m386. doi: 10.1107/S160053680900796X (PMC2969028; doi:10.1107/S160053680900796X)
Supplement: Supplementary file 1 [file e-65-0m386-sup1.cif]

##############################################################################
###                                                                        ###
###        Electronic paper (Acta Crystallographica Section E)             ###
###                                                                        ###
##############################################################################
#                                                                            #
# This CIF contains the data in a paper accepted for publication in Acta     #
# Crystallographica Section E. It conforms to the requirements of Notes      #
# for Authors for Section E, and has been peer reviewed under the auspices   #
# of the IUCr Commission on Journals.                                        #
#                                                                            #
# Full details of the Crystallographic Information File format               #
# are given in the paper "The Crystallographic Information File (CIF):       #
# a New Standard Archive File for Crystallography" by S. R. Hall, F. H.      #
# Allen and I. D. Brown [Acta Cryst. (1991), A47, 655-685].                  #
#                                                                            #
# The current version of the core CIF dictionary is obtainable from          #
# ftp://ftp.iucr.org/pub/cif_core.dic. The current version number is 2.4.    #
#                                                                            #
# Software is freely available for graphical display of the structure(s) in  #
# this CIF.  For information consult the CIF home page http://www.iucr.org/  #
# cif/home.html                                                              #
#                                                                            #
# This file may be used for bona fide research purposes within the           #
# scientific community so long as proper attribution is given to the journal # 
# article from which it was obtained.                                        #
#                                                                            #
##############################################################################
                                             
data_global
_audit_creation_method     'WinGX routine CIF_UPDATE'
_audit_conform_dict_name     cif_core.dic
_audit_conform_dict_version     2.3
_journal_date_recd_electronic     2009-01-09
_journal_date_accepted     2009-03-04
_journal_name_full     'Acta Crystallographica, Section E'
_journal_year     2009
_journal_volume     65
_journal_issue      4
_journal_page_first     m386
_journal_page_last     m386
_journal_paper_category     QM
_journal_coeditor_code     BQ2120
_publ_contact_author_name     'Chiniforoshan, Hossein'
_publ_contact_author_address
;
Department of Chemistry
Isfahan University of Technology
Isfahan 84156-38111
Iran
;
_publ_contact_author_email     chinif@cc.iut.ac.ir
_publ_contact_author_fax     '98(311)3913248'
_publ_contact_author_phone     '98(311)3912350'
_publ_section_title
;\
<i>catena</i>-Poly[[(dimethylformamide-\k<i>O</i>)copper(II)]-bis(\m-4-\
nitrophenylcyanamido-\k^2^<i>N</i>^1^:<i>N</i>^3^)]
;
loop_
    _publ_author_name
    _publ_author_address
    'Chiniforoshan, Hossein'
;
Department of Chemistry
Isfahan University of Technology
Isfahan 84156-38111
Iran
;
    'Jalilpour, Soghra'
;
Department of Chemistry
Isfahan University of Technology
Isfahan 84156-38111
Iran
;
    'Shirinfar, Bahare'
;
Department of Chemistry
Isfahan University of Technology
Isfahan 84156-38111
Iran
;
    'Khavasi, Hamid Reza'
;
Department of Chemistry
Shahid Beheshti University
G.C.
Evin
Tehran 1983963113
Iran
;
data_I
_audit_creation_method     'WinGX routine CIF_UPDATE'
_chemical_name_systematic
;
<i>catena</i>-Poly[[(dimethylformamide-\k<i>O</i>)copper(II)]-
bis(\m-4-nitrophenylcyanamido-\k^2^<i>N</i>^1^:<i>N</i>^3^)]
;
_chemical_formula_Moiety     'C17 H15 Cu N7 O5'
_chemical_formula_sum     'C17 H15 Cu1 N7 O5'
_chemical_formula_iupac     '[Cu (C7 H4 N3 O2)2 (C3 H7 N O)]'
_chemical_formula_weight     460.91
_symmetry_cell_setting     Monoclinic
_symmetry_space_group_name_H-M     'P 21/c'
_symmetry_space_group_name_Hall     '-P 2ybc'
loop_
    _symmetry_equiv_pos_as_xyz
    'x, y, z'
    '-x, y+1/2, -z+1/2'
    '-x, -y, -z'
    'x, -y-1/2, z-1/2'
_cell_length_a     21.5103(12)
_cell_length_b     8.7883(5)
_cell_length_c     9.9195(5)
_cell_angle_alpha     90
_cell_angle_beta     101.746(4)
_cell_angle_gamma     90
_cell_volume     1835.91(17)
_cell_formula_units_Z     4
_cell_measurement_reflns_used     1359
_cell_measurement_theta_min     3.02
_cell_measurement_theta_max     29.28
_cell_measurement_temperature     120(2)
_exptl_crystal_description     prism
_exptl_crystal_colour     violet
_exptl_crystal_size_max     0.5
_exptl_crystal_size_mid     0.23
_exptl_crystal_size_min     0.15
_exptl_crystal_density_diffrn     1.668
_exptl_crystal_density_method     'not measured'
_exptl_crystal_F_000     940
_exptl_absorpt_coefficient_mu     1.239
_exptl_absorpt_correction_type     numerical
_exptl_absorpt_process_details     'shape of crystal determined optically'
_exptl_absorpt_correction_T_min     0.720
_exptl_absorpt_correction_T_max     0.832
_diffrn_radiation_type     MoK\a
_diffrn_radiation_wavelength     0.71073
_diffrn_measurement_device_type     'Stoe IPDS-II'
_diffrn_measurement_method     'rotation method'
_diffrn_reflns_number     13057
_diffrn_reflns_av_R_equivalents     0.0499
_diffrn_reflns_theta_min     3.02
_diffrn_reflns_theta_max     29.28
_diffrn_reflns_theta_full     29.28
_diffrn_measured_fraction_theta_max     0.985
_diffrn_measured_fraction_theta_full     0.985
_diffrn_reflns_limit_h_min     -29
_diffrn_reflns_limit_h_max     24
_diffrn_reflns_limit_k_min     -10
_diffrn_reflns_limit_k_max     12
_diffrn_reflns_limit_l_min     -13
_diffrn_reflns_limit_l_max     13
_diffrn_standards_number     0
_reflns_number_total     4874
_reflns_number_gt     4496
_reflns_threshold_expression     I>2\s(I)
_refine_ls_structure_factor_coef     Fsqd
_refine_ls_matrix_type     full
_refine_ls_R_factor_gt     0.033
_refine_ls_wR_factor_ref     0.0905
_refine_ls_goodness_of_fit_ref     1.079
_refine_ls_restrained_S_all     1.079
_refine_ls_number_reflns     4874
_refine_ls_number_parameters     273
_refine_ls_number_restraints     0
_refine_ls_hydrogen_treatment     constr
_refine_ls_weighting_scheme     calc
_refine_ls_weighting_details
          'calc w=1/[\s^2^(Fo^2^)+(0.051P)^2^+0.8628P] where P=(Fo^2^+2Fc^2^)/3'
_refine_ls_shift/su_max     0.017
_refine_diff_density_max     0.992
_refine_diff_density_min     -0.906
_refine_ls_extinction_method     none
loop_
    _atom_type_symbol
    _atom_type_description
    _atom_type_scat_dispersion_real
    _atom_type_scat_dispersion_imag
    _atom_type_scat_source
    C C 0.0033 0.0016 'International Tables Vol C Tables 4.2.6.8 and 6.1.1.4'
    N N 0.0061 0.0033 'International Tables Vol C Tables 4.2.6.8 and 6.1.1.4'
    H H 0 0 'International Tables Vol C Tables 4.2.6.8 and 6.1.1.4'
    Cu Cu 0.3201 1.2651 'International Tables Vol C Tables 4.2.6.8 and 6.1.1.4'
    O O 0.0106 0.006 'International Tables Vol C Tables 4.2.6.8 and 6.1.1.4'
_computing_data_collection     'X-AREA (Stoe & Cie, 2005)'
_computing_cell_refinement     'X-AREA (Stoe & Cie, 2005)'
_computing_data_reduction     'X-AREA (Stoe & Cie, 2005)'
_computing_structure_solution     'SHELXTL (Sheldrick, 2008)'
_computing_structure_refinement     'SHELXTL (Sheldrick, 2008)'
_computing_molecular_graphics     'ORTEP-3 for Windows (Farrugia, 1997)'
_computing_publication_material     'WinGX (Farrugia, 1999)'
loop_
    _atom_site_type_symbol
    _atom_site_label
    _atom_site_fract_x
    _atom_site_fract_y
    _atom_site_fract_z
    _atom_site_U_iso_or_equiv
    _atom_site_adp_type
    _atom_site_calc_flag
    _atom_site_refinement_flags
    _atom_site_occupancy
    _atom_site_disorder_assembly
    _atom_site_disorder_group
    C C1 0.18470(7) -0.78476(17) 0.48486(14) 0.0134(3) Uani d . 1 . .
    C C2 0.11109(7) -0.85879(17) 0.61210(15) 0.0134(3) Uani d . 1 . .
    C C3 0.06225(7) -0.77637(19) 0.52815(15) 0.0170(3) Uani d . 1 . .
    H H3 0.0717 -0.7132 0.4599 0.02 Uiso calc R 1 . .
    C C4 -0.00005(7) -0.78755(19) 0.54535(16) 0.0187(3) Uani d . 1 . .
    H H4 -0.0323 -0.7327 0.4893 0.022 Uiso calc R 1 . .
    C C5 -0.01325(7) -0.8821(2) 0.64786(16) 0.0179(3) Uani d . 1 . .
    C C6 0.03397(8) -0.96827(18) 0.73088(16) 0.0177(3) Uani d . 1 . .
    H H6 0.0239 -1.0325 0.7978 0.021 Uiso calc R 1 . .
    C C7 0.09602(7) -0.95722(17) 0.71271(15) 0.0155(3) Uani d . 1 . .
    H H7 0.1278 -1.015 0.7671 0.019 Uiso calc R 1 . .
    C C8 0.31962(7) -0.74093(18) 1.03158(14) 0.0140(3) Uani d . 1 . .
    C C9 0.39374(7) -0.82569(17) 0.90993(15) 0.0142(3) Uani d . 1 . .
    C C10 0.41040(7) -0.94717(18) 0.83254(15) 0.0156(3) Uani d . 1 . .
    H H10 0.3799 -1.0178 0.7932 0.019 Uiso calc R 1 . .
    C C11 0.47252(7) -0.96186(19) 0.81480(15) 0.0179(3) Uani d . 1 . .
    H H11 0.4839 -1.0419 0.7634 0.021 Uiso calc R 1 . .
    C C12 0.51748(8) -0.8551(2) 0.87497(16) 0.0186(3) Uani d . 1 . .
    C C13 0.50288(7) -0.7369(2) 0.95631(16) 0.0192(3) Uani d . 1 . .
    H H13 0.534 -0.6688 0.9982 0.023 Uiso calc R 1 . .
    C C14 0.44059(7) -0.72297(19) 0.97349(15) 0.0170(3) Uani d . 1 . .
    H H14 0.4299 -0.6448 1.0277 0.02 Uiso calc R 1 . .
    C C15 0.23643(8) -1.18081(18) 0.70530(16) 0.0164(3) Uani d . 1 . .
    H H15 0.2162 -1.1469 0.6187 0.02 Uiso calc R 1 . .
    C C16 0.27640(9) -1.3914(2) 0.85538(18) 0.0239(3) Uani d . 1 . .
    H H16A 0.2471 -1.4544 0.8914 0.029 Uiso calc R 1 . .
    H H16B 0.2907 -1.3101 0.9187 0.029 Uiso calc R 1 . .
    H H16C 0.3121 -1.4514 0.8431 0.029 Uiso calc R 1 . .
    C C17 0.22428(9) -1.4360(2) 0.61151(18) 0.0242(3) Uani d . 1 . .
    H H17C 0.195 -1.5073 0.6375 0.029 Uiso calc R 1 . .
    H H17B 0.2605 -1.4896 0.5928 0.029 Uiso calc R 1 . .
    H H17A 0.2038 -1.382 0.5305 0.029 Uiso calc R 1 . .
    N N1 0.19773(6) -0.73209(16) 0.38708(13) 0.0159(2) Uani d . 1 . .
    N N2 0.17467(6) -0.84608(14) 0.59891(13) 0.0133(2) Uani d . 1 . .
    N N3 -0.07813(7) -0.8905(2) 0.67009(16) 0.0245(3) Uani d . 1 . .
    N N4 0.30602(6) -0.68183(17) 1.12639(13) 0.0169(3) Uani d . 1 . .
    N N5 0.32972(6) -0.80866(16) 0.92140(12) 0.0136(2) Uani d . 1 . .
    N N6 0.58231(7) -0.8682(2) 0.85134(15) 0.0249(3) Uani d . 1 . .
    N N7 0.24485(6) -1.32833(16) 0.72334(14) 0.0166(3) Uani d . 1 . .
    Cu Cu1 0.252435(8) -0.842098(19) 0.763487(17) 0.01030(7) Uani d . 1 . .
    O O1 -0.11924(6) -0.8137(2) 0.59671(16) 0.0360(3) Uani d . 1 . .
    O O2 -0.08874(8) -0.9731(2) 0.7622(2) 0.0497(5) Uani d . 1 . .
    O O3 0.61904(7) -0.7620(2) 0.88752(16) 0.0380(4) Uani d . 1 . .
    O O4 0.59667(7) -0.9839(2) 0.79478(16) 0.0379(4) Uani d . 1 . .
    O O5 0.25389(6) -1.08324(13) 0.79693(11) 0.0182(2) Uani d . 1 . .
loop_
    _atom_site_aniso_label
    _atom_site_aniso_U_11
    _atom_site_aniso_U_22
    _atom_site_aniso_U_33
    _atom_site_aniso_U_12
    _atom_site_aniso_U_13
    _atom_site_aniso_U_23
    C1 0.0091(6) 0.0152(6) 0.0141(6) -0.0002(5) -0.0015(5) -0.0010(5)
    C2 0.0118(6) 0.0143(6) 0.0137(6) -0.0026(5) 0.0017(5) -0.0023(5)
    C3 0.0150(7) 0.0208(7) 0.0146(6) 0.0011(5) 0.0017(5) 0.0014(5)
    C4 0.0131(7) 0.0228(8) 0.0189(6) 0.0024(6) 0.0005(5) -0.0020(6)
    C5 0.0116(6) 0.0208(7) 0.0219(7) -0.0027(6) 0.0047(5) -0.0059(6)
    C6 0.0162(7) 0.0176(7) 0.0204(7) -0.0046(5) 0.0062(5) -0.0007(5)
    C7 0.0139(6) 0.0158(6) 0.0163(6) -0.0025(5) 0.0019(5) 0.0004(5)
    C8 0.0089(6) 0.0183(7) 0.0135(6) -0.0012(5) -0.0009(5) 0.0010(5)
    C9 0.0115(6) 0.0182(7) 0.0125(6) 0.0023(5) 0.0015(5) 0.0023(5)
    C10 0.0134(6) 0.0177(7) 0.0145(6) 0.0020(5) 0.0005(5) -0.0002(5)
    C11 0.0163(7) 0.0224(7) 0.0147(6) 0.0060(6) 0.0029(5) 0.0012(5)
    C12 0.0116(6) 0.0271(8) 0.0173(7) 0.0029(6) 0.0035(5) 0.0051(6)
    C13 0.0133(6) 0.0246(8) 0.0190(7) -0.0025(6) 0.0019(5) 0.0015(6)
    C14 0.0144(7) 0.0204(7) 0.0159(6) 0.0002(5) 0.0025(5) -0.0024(5)
    C15 0.0183(7) 0.0142(7) 0.0169(6) -0.0004(5) 0.0039(5) 0.0002(5)
    C16 0.0293(8) 0.0163(7) 0.0251(8) 0.0047(6) 0.0031(6) 0.0053(6)
    C17 0.0303(9) 0.0170(7) 0.0265(8) -0.0018(6) 0.0089(7) -0.0079(6)
    N1 0.0104(5) 0.0230(7) 0.0139(5) -0.0003(5) 0.0014(4) 0.0018(5)
    N2 0.0100(5) 0.0181(6) 0.0110(5) -0.0018(4) 0.0006(4) 0.0006(4)
    N3 0.0151(6) 0.0283(8) 0.0312(7) -0.0031(6) 0.0074(5) -0.0066(6)
    N4 0.0105(5) 0.0263(7) 0.0130(5) -0.0018(5) -0.0001(4) -0.0031(5)
    N5 0.0093(5) 0.0191(6) 0.0119(5) 0.0002(4) 0.0007(4) -0.0023(4)
    N6 0.0147(6) 0.0396(9) 0.0211(6) 0.0052(6) 0.0049(5) 0.0051(6)
    N7 0.0183(6) 0.0130(6) 0.0186(6) -0.0008(4) 0.0039(5) -0.0012(4)
    Cu1 0.00955(10) 0.01191(10) 0.00912(10) -0.00041(6) 0.00118(6) -0.00033(5)
    O1 0.0144(6) 0.0544(10) 0.0386(8) 0.0052(6) 0.0040(5) -0.0007(7)
    O2 0.0246(7) 0.0595(11) 0.0711(12) 0.0005(7) 0.0246(8) 0.0261(10)
    O3 0.0161(6) 0.0527(10) 0.0463(8) -0.0059(6) 0.0087(6) -0.0026(7)
    O4 0.0244(7) 0.0487(9) 0.0443(8) 0.0094(7) 0.0154(6) -0.0049(7)
    O5 0.0248(6) 0.0119(5) 0.0169(5) -0.0014(4) 0.0017(4) -0.0005(4)
_geom_special_details
;
All e.s.d.'s (except the e.s.d. in the dihedral angle between two l.s. planes)
are estimated using the full covariance matrix. The cell e.s.d.'s are taken
into account individually in the estimation of e.s.d.'s in distances, angles
and torsion angles; correlations between e.s.d.'s in cell parameters are only
used when they are defined by crystal symmetry. An approximate (isotropic)
treatment of cell e.s.d.'s is used for estimating e.s.d.'s involving l.s.
planes.
;
loop_
    _geom_bond_atom_site_label_1
    _geom_bond_atom_site_label_2
    _geom_bond_site_symmetry_2
    _geom_bond_distance
    _geom_bond_publ_flag
    C1 N1 . 1.160(2) ?
    C1 N2 . 1.3099(18) ?
    C2 C3 . 1.402(2) ?
    C2 N2 . 1.4046(19) ?
    C2 C7 . 1.408(2) ?
    C3 C4 . 1.388(2) ?
    C3 H3 . 0.93 ?
    C4 C5 . 1.387(2) ?
    C4 H4 . 0.93 ?
    C5 C6 . 1.394(2) ?
    C5 N3 . 1.458(2) ?
    C6 C7 . 1.386(2) ?
    C6 H6 . 0.93 ?
    C7 H7 . 0.93 ?
    C8 N4 . 1.163(2) ?
    C8 N5 . 1.3010(19) ?
    C9 C14 . 1.403(2) ?
    C9 C10 . 1.403(2) ?
    C9 N5 . 1.4126(19) ?
    C10 C11 . 1.389(2) ?
    C10 H10 . 0.93 ?
    C11 C12 . 1.392(2) ?
    C11 H11 . 0.93 ?
    C12 C13 . 1.390(2) ?
    C12 N6 . 1.465(2) ?
    C13 C14 . 1.390(2) ?
    C13 H13 . 0.93 ?
    C14 H14 . 0.93 ?
    C15 O5 . 1.250(2) ?
    C15 N7 . 1.316(2) ?
    C15 H15 . 0.93 ?
    C16 N7 . 1.457(2) ?
    C16 H16A . 0.96 ?
    C16 H16B . 0.96 ?
    C16 H16C . 0.96 ?
    C17 N7 . 1.457(2) ?
    C17 H17C . 0.96 ?
    C17 H17B . 0.96 ?
    C17 H17A . 0.96 ?
    N1 Cu1 4_545 1.9748(13) ?
    N2 Cu1 . 2.0862(13) y
    N3 O2 . 1.224(2) ?
    N3 O1 . 1.227(2) ?
    N4 Cu1 4_546 1.9648(13) ?
    N5 Cu1 . 2.0599(12) y
    N6 O3 . 1.229(2) ?
    N6 O4 . 1.230(2) ?
    Cu1 N4 4_545 1.9648(13) y
    Cu1 N1 4_546 1.9748(13) y
    Cu1 O5 . 2.1443(12) y
loop_
    _geom_angle_atom_site_label_1
    _geom_angle_atom_site_label_2
    _geom_angle_atom_site_label_3
    _geom_angle_site_symmetry_1
    _geom_angle_site_symmetry_3
    _geom_angle
    _geom_angle_publ_flag
    N1 C1 N2 . . 175.56(15) ?
    C3 C2 N2 . . 121.98(13) ?
    C3 C2 C7 . . 119.06(14) ?
    N2 C2 C7 . . 118.96(13) ?
    C4 C3 C2 . . 121.05(14) ?
    C4 C3 H3 . . 119.5 ?
    C2 C3 H3 . . 119.5 ?
    C5 C4 C3 . . 118.64(14) ?
    C5 C4 H4 . . 120.7 ?
    C3 C4 H4 . . 120.7 ?
    C4 C5 C6 . . 121.70(14) ?
    C4 C5 N3 . . 119.07(15) ?
    C6 C5 N3 . . 119.22(15) ?
    C7 C6 C5 . . 119.36(14) ?
    C7 C6 H6 . . 120.3 ?
    C5 C6 H6 . . 120.3 ?
    C6 C7 C2 . . 120.15(14) ?
    C6 C7 H7 . . 119.9 ?
    C2 C7 H7 . . 119.9 ?
    N4 C8 N5 . . 175.15(15) ?
    C14 C9 C10 . . 119.68(14) ?
    C14 C9 N5 . . 121.22(13) ?
    C10 C9 N5 . . 119.09(14) ?
    C11 C10 C9 . . 119.96(15) ?
    C11 C10 H10 . . 120 ?
    C9 C10 H10 . . 120 ?
    C10 C11 C12 . . 119.05(14) ?
    C10 C11 H11 . . 120.5 ?
    C12 C11 H11 . . 120.5 ?
    C13 C12 C11 . . 122.23(14) ?
    C13 C12 N6 . . 119.11(15) ?
    C11 C12 N6 . . 118.65(15) ?
    C14 C13 C12 . . 118.31(15) ?
    C14 C13 H13 . . 120.8 ?
    C12 C13 H13 . . 120.8 ?
    C13 C14 C9 . . 120.69(14) ?
    C13 C14 H14 . . 119.7 ?
    C9 C14 H14 . . 119.7 ?
    O5 C15 N7 . . 124.33(15) ?
    O5 C15 H15 . . 117.8 ?
    N7 C15 H15 . . 117.8 ?
    N7 C16 H16A . . 109.5 ?
    N7 C16 H16B . . 109.5 ?
    H16A C16 H16B . . 109.5 ?
    N7 C16 H16C . . 109.5 ?
    H16A C16 H16C . . 109.5 ?
    H16B C16 H16C . . 109.5 ?
    N7 C17 H17C . . 109.5 ?
    N7 C17 H17B . . 109.5 ?
    H17C C17 H17B . . 109.5 ?
    N7 C17 H17A . . 109.5 ?
    H17C C17 H17A . . 109.5 ?
    H17B C17 H17A . . 109.5 ?
    C1 N1 Cu1 . 4_545 158.01(12) ?
    C1 N2 C2 . . 116.60(12) ?
    C1 N2 Cu1 . . 114.97(10) ?
    C2 N2 Cu1 . . 124.69(9) ?
    O2 N3 O1 . . 123.22(16) ?
    O2 N3 C5 . . 118.16(16) ?
    O1 N3 C5 . . 118.63(16) ?
    C8 N4 Cu1 . 4_546 152.54(13) ?
    C8 N5 C9 . . 116.64(12) ?
    C8 N5 Cu1 . . 117.20(10) ?
    C9 N5 Cu1 . . 124.94(9) ?
    O3 N6 O4 . . 123.70(16) ?
    O3 N6 C12 . . 118.03(16) ?
    O4 N6 C12 . . 118.26(16) ?
    C15 N7 C17 . . 121.62(15) ?
    C15 N7 C16 . . 121.55(14) ?
    C17 N7 C16 . . 116.82(14) ?
    N4 Cu1 N1 4_545 4_546 154.42(6) y
    N4 Cu1 N5 4_545 . 90.85(5) y
    N1 Cu1 N5 4_546 . 88.36(5) .
    N4 Cu1 N2 4_545 . 87.13(5) .
    N1 Cu1 N2 4_546 . 90.41(5) y
    N5 Cu1 N2 . . 172.66(5) y
    N4 Cu1 O5 4_545 . 102.75(5) y
    N1 Cu1 O5 4_546 . 102.83(5) y
    N5 Cu1 O5 . . 92.25(5) y
    N2 Cu1 O5 . . 95.08(5) y
    C15 O5 Cu1 . . 124.92(11) .
loop_
    _geom_torsion_atom_site_label_1
    _geom_torsion_atom_site_label_2
    _geom_torsion_atom_site_label_3
    _geom_torsion_atom_site_label_4
    _geom_torsion_site_symmetry_1
    _geom_torsion_site_symmetry_2
    _geom_torsion_site_symmetry_3
    _geom_torsion_site_symmetry_4
    _geom_torsion
    _geom_torsion_publ_flag
    N2 C2 C3 C4 . . . . -178.27(14) ?
    C7 C2 C3 C4 . . . . 1.7(2) ?
    C2 C3 C4 C5 . . . . 0.1(2) ?
    C3 C4 C5 C6 . . . . -1.6(2) ?
    C3 C4 C5 N3 . . . . 177.78(15) ?
    C4 C5 C6 C7 . . . . 1.3(2) ?
    N3 C5 C6 C7 . . . . -178.12(14) ?
    C5 C6 C7 C2 . . . . 0.6(2) ?
    C3 C2 C7 C6 . . . . -2.0(2) ?
    N2 C2 C7 C6 . . . . 177.94(14) ?
    C14 C9 C10 C11 . . . . -2.5(2) ?
    N5 C9 C10 C11 . . . . 177.06(13) ?
    C9 C10 C11 C12 . . . . 0.2(2) ?
    C10 C11 C12 C13 . . . . 2.2(2) ?
    C10 C11 C12 N6 . . . . -177.70(14) ?
    C11 C12 C13 C14 . . . . -2.2(2) ?
    N6 C12 C13 C14 . . . . 177.69(14) ?
    C12 C13 C14 C9 . . . . -0.1(2) ?
    C10 C9 C14 C13 . . . . 2.5(2) ?
    N5 C9 C14 C13 . . . . -177.06(14) ?
    C3 C2 N2 C1 . . . . -16.4(2) ?
    C7 C2 N2 C1 . . . . 163.60(14) ?
    C3 C2 N2 Cu1 . . . . 140.62(12) ?
    C7 C2 N2 Cu1 . . . . -39.34(18) ?
    C4 C5 N3 O2 . . . . -179.12(18) ?
    C6 C5 N3 O2 . . . . 0.3(3) ?
    C4 C5 N3 O1 . . . . 0.3(2) ?
    C6 C5 N3 O1 . . . . 179.73(16) ?
    C14 C9 N5 C8 . . . . -27.7(2) ?
    C10 C9 N5 C8 . . . . 152.76(14) ?
    C14 C9 N5 Cu1 . . . . 139.25(12) ?
    C10 C9 N5 Cu1 . . . . -40.26(19) ?
    C13 C12 N6 O3 . . . . -10.4(2) ?
    C11 C12 N6 O3 . . . . 169.52(16) ?
    C13 C12 N6 O4 . . . . 170.58(16) ?
    C11 C12 N6 O4 . . . . -9.5(2) ?
    O5 C15 N7 C17 . . . . -178.97(15) ?
    O5 C15 N7 C16 . . . . -0.3(3) ?
    C8 N5 Cu1 N4 . . . 4_545 147.21(12) ?
    C9 N5 Cu1 N4 . . . 4_545 -19.70(13) ?
    C8 N5 Cu1 N1 . . . 4_546 -7.22(12) ?
    C9 N5 Cu1 N1 . . . 4_546 -174.13(13) ?
    C8 N5 Cu1 O5 . . . . -110.00(12) ?
    C9 N5 Cu1 O5 . . . . 83.09(13) ?
    C1 N2 Cu1 N4 . . . 4_545 -21.30(11) ?
    C2 N2 Cu1 N4 . . . 4_545 -178.68(12) ?
    C1 N2 Cu1 N1 . . . 4_546 133.23(11) ?
    C2 N2 Cu1 N1 . . . 4_546 -24.15(12) ?
    C1 N2 Cu1 O5 . . . . -123.85(11) ?
    C2 N2 Cu1 O5 . . . . 78.76(12) ?
    N7 C15 O5 Cu1 . . . . 171.10(11) ?
    N4 Cu1 O5 C15 4_545 . . . -57.95(14) ?
    N1 Cu1 O5 C15 4_546 . . . 121.84(13) ?
    N5 Cu1 O5 C15 . . . . -149.33(13) ?
    N2 Cu1 O5 C15 . . . . 30.25(13) ?
