# Supplementary material for: catena-Poly[[(dimethyl­formamide-κO)copper(II)]-bis­(μ-4-nitro­phenyl­cyanamido-κ2 N 1:N 3)]
Source: Acta Crystallogr Sect E Struct Rep Online. 2009 Mar 11;65(Pt 4):m386. doi: 10.1107/S160053680900796X (PMC2969028; doi:10.1107/S160053680900796X)
Supplement: Supplementary file 2 [file e-65-0m386-Isup2.hkl]

#
# h,k,l, Fc-squared, Fo-squared, sigma(Fo-squared) and status flag
#
data_I
_shelx_title ' KH230 CHINIFOROSHAN/IUT/08.09.86'
_shelx_refln_list_code          4
_shelx_F_calc_maximum      152.12
_exptl_crystal_F_000       816.00
_reflns_d_resolution_high  0.7265
 
loop_
 _symmetry_equiv_pos_as_xyz
 'x, y, z'
 '-x, y+1/2, -z+1/2'
 '-x, -y, -z'
 'x, -y-1/2, z-1/2'
 
_cell_length_a    21.5103
_cell_length_b     8.7883
_cell_length_c     9.9195
_cell_angle_alpha  90.000
_cell_angle_beta  101.746
_cell_angle_gamma  90.000
 
_shelx_F_squared_multiplier     1.000
 
loop_
 _refln_index_h
 _refln_index_k
 _refln_index_l
 _refln_F_squared_calc
 _refln_F_squared_meas
 _refln_F_squared_sigma
 _refln_observed_status
  15   0   0      719.83      706.00     11.70 o
  16   0   0     8493.67     9088.09     25.36 o
  17   0   0       31.89       61.79      6.57 o
  18   0   0     3483.27     3548.67     15.52 o
  19   0   0       52.69       58.29      8.75 o
  20   0   0     1527.31     1690.09     12.82 o
  21   0   0       78.95       86.82      8.85 o
  22   0   0     1396.65     1328.48     10.49 o
  23   0   0      126.63      113.81      8.73 o
  24   0   0     1484.91     1464.41     12.40 o
  25   0   0        2.74       22.82      6.09 o
  26   0   0      959.43      965.07      6.91 o
  27   0   0      461.86      524.47      7.38 o
  28   0   0      749.21      779.38     38.00 o
   2   1   0       31.00       31.64     13.56 o
   3   1   0     3859.93     4013.62     46.42 o
   4   1   0       97.86      101.90     15.23 o
   5   1   0       18.22       25.67     12.40 o
   6   1   0       80.03       75.41     11.62 o
   7   1   0     5200.97     6321.53     31.86 o
   8   1   0       94.03       91.69     10.55 o
   9   1   0     1583.43     2280.87     18.44 o
  10   1   0       33.22       25.09      9.12 o
  11   1   0     5846.85     5861.38     24.63 o
  12   1   0      701.05      732.90     10.15 o
  13   1   0     3248.36     3417.15     18.50 o
  14   1   0      697.29      736.88     11.43 o
  15   1   0     8573.16     8978.68     26.85 o
  16   1   0      766.57      782.76     11.79 o
  17   1   0      918.16      976.97     11.68 o
  18   1   0      296.64      318.69      7.92 o
  19   1   0     2511.56     2694.39     11.01 o
  20   1   0      336.50      359.37     12.96 o
  21   1   0     1677.72     1737.56     30.17 o
  22   1   0      221.83      220.30      4.77 o
  23   1   0      110.08      140.60      6.14 o
  24   1   0      168.68      164.43      4.71 o
  25   1   0      196.25      184.48      3.88 o
  26   1   0      236.31      263.04      8.00 o
  27   1   0     2755.34     2872.22     70.85 o
  28   1   0      319.95      302.06      8.93 o
   1   2   0      750.08      818.52     22.53 o
   3   2   0       39.04       34.44     12.62 o
   4   2   0     1925.02     1801.91    204.44 o
   5   2   0       96.54       91.10     13.45 o
   6   2   0     4063.97     4310.07     33.54 o
   7   2   0       60.59       83.15     10.09 o
   8   2   0      149.16      110.58     12.19 o
   9   2   0       56.85       59.84     11.75 o
  10   2   0      501.67      408.25     11.22 o
  11   2   0       12.04        9.94      8.91 o
  12   2   0      169.85      185.45      9.48 o
  13   2   0        5.76        3.61      8.22 o
  14   2   0      658.52      782.80     11.62 o
  15   2   0       95.12       84.76      9.15 o
  16   2   0    13513.05    13602.22     33.69 o
  17   2   0       42.95       59.42      9.40 o
  18   2   0      415.83      365.42      9.69 o
  19   2   0        3.46        6.97      4.81 o
  20   2   0      331.78      324.48      6.68 o
  21   2   0       19.95       23.51     10.69 o
  22   2   0      818.41      787.58     14.31 o
  23   2   0      104.94      100.69      6.24 o
  24   2   0      118.61      136.86      4.39 o
  25   2   0        0.44       -2.52      5.32 o
  26   2   0        6.80       17.04      3.91 o
  27   2   0        1.03        6.39      4.40 o
  28   2   0      316.40      292.28     10.16 o
   1   3   0     6546.34     7612.10     73.78 o
   2   3   0       68.31       71.35      6.68 o
   3   3   0     1193.96     1401.40    176.34 o
   4   3   0      285.41      277.69     21.68 o
   5   3   0     1925.46     2043.32     24.57 o
   6   3   0       87.66       90.66     14.26 o
   7   3   0     2330.61     2123.45     27.23 o
   8   3   0      244.27      207.01     10.82 o
   9   3   0     3634.37     3305.83     26.64 o
  10   3   0       19.56       23.18      8.70 o
  11   3   0      951.28      937.66     14.43 o
  12   3   0        0.33        5.35      8.62 o
  13   3   0       72.07       73.67      8.54 o
  14   3   0       46.65       46.19      8.58 o
  15   3   0      228.20      218.36     11.18 o
  16   3   0     1172.26     1112.37     13.11 o
  17   3   0      387.53      390.09     10.13 o
  18   3   0       39.43       54.54      8.56 o
  19   3   0      176.33      155.77      9.12 o
  20   3   0        1.81        1.26      4.02 o
  21   3   0        4.20       17.91      5.71 o
  22   3   0        2.51       -0.78      9.39 o
  23   3   0      517.29      506.35     15.40 o
  24   3   0       45.80       45.43      6.70 o
  25   3   0       19.67       27.05      4.28 o
  26   3   0      126.20      133.47      6.45 o
  27   3   0        5.97        3.22      3.67 o
   0   4   0      439.10      470.36     12.63 o
   1   4   0      283.68      327.31      8.38 o
   2   4   0     8733.89     9497.33     33.56 o
   3   4   0       86.36       91.66      7.54 o
   4   4   0     7012.81     7455.73     26.37 o
   5   4   0      545.20      488.25     22.09 o
   7   4   0     1701.78     1855.65     35.11 o
   9   4   0        0.49       -2.64     12.17 o
  10   4   0     5003.85     4044.83     32.03 o
  11   4   0      323.73      269.20     12.59 o
  12   4   0     3774.11     3326.77     25.74 o
  13   4   0      215.31      172.23      9.67 o
  14   4   0      850.60      732.90     13.19 o
  15   4   0        4.15        7.47      8.26 o
  16   4   0      569.80      510.57     11.10 o
  17   4   0      416.25      370.12     10.13 o
  18   4   0     1248.22     1166.38     13.70 o
  19   4   0      172.74      149.68      9.12 o
  20   4   0       79.82       92.23      6.18 o
  21   4   0      403.33      389.72     13.49 o
  22   4   0     1748.88     1779.53     54.08 o
  23   4   0      205.55      194.70      5.47 o
  24   4   0      584.36      587.37     23.37 o
  25   4   0      133.58      127.44      5.66 o
  26   4   0      439.59      401.83     14.27 o
  27   4   0      113.25      101.74      5.84 o
   1   5   0     4953.75     4813.62    106.30 o
   2   5   0       86.62       81.87      6.78 o
   3   5   0     7268.23     7551.84    340.56 o
   4   5   0      186.63      211.20     25.98 o
   5   5   0      587.82      418.59     55.71 o
   6   5   0       14.33       20.79      6.46 o
   7   5   0    10059.10    11365.92     28.93 o
   8   5   0      415.20      439.02      8.12 o
  11   5   0     2863.19     2897.23    136.08 o
  12   5   0       43.16       40.04     10.32 o
  13   5   0     2280.23     2299.04    267.17 o
  14   5   0      191.47      182.92     26.51 o
  15   5   0     4765.81     4533.90    577.43 o
  16   5   0      228.61      239.35     17.17 o
  17   5   0      362.68      358.90     17.49 o
  18   5   0       96.13      100.76      8.91 o
  19   5   0      592.63      654.35     39.80 o
  20   5   0      131.16      143.48     17.67 o
  21   5   0     1694.48     1742.87     69.00 o
  22   5   0     1068.52     1070.99     39.37 o
  23   5   0     1329.87     1297.88     51.57 o
  24   5   0      977.45      911.45     28.59 o
  25   5   0      604.68      587.58     24.62 o
  26   5   0      471.09      437.38     18.85 o
   0   6   0     5519.24     5557.21     26.66 o
   1   6   0        0.53       -3.74      6.90 o
   2   6   0     4097.42     4432.24    137.66 o
   3   6   0       18.84       20.77      8.96 o
   4   6   0     1336.54     1313.18    133.67 o
   5   6   0       83.32       84.87     12.64 o
   6   6   0     3697.50     3971.88     18.54 o
   7   6   0      423.57      486.77     10.53 o
   8   6   0     4046.75     4453.74     18.77 o
   9   6   0        2.04        7.11      9.25 o
  10   6   0     2281.86     2589.86     13.45 o
  11   6   0       57.08       46.42      8.66 o
  12   6   0     2489.16     2626.09     14.37 o
  13   6   0       15.30       27.54      8.58 o
  14   6   0     5690.64     6267.87     19.91 o
  15   6   0        7.93        6.15      8.79 o
  16   6   0      558.29      608.78      7.99 o
  17   6   0      409.56      404.64      7.45 o
  18   6   0     1607.02     1825.93     85.66 o
  19   6   0        1.82       -2.77      5.04 o
  20   6   0     1111.44     1140.38     43.97 o
  21   6   0       67.37       64.00      3.99 o
  22   6   0     1355.56     1388.78     55.91 o
  23   6   0      395.06      409.75     12.39 o
  24   6   0      674.10      647.28     35.35 o
  25   6   0        5.33       26.14     11.96 o
   1   7   0     1888.08     1900.86     58.48 o
   2   7   0      499.52      497.78     26.13 o
   3   7   0      132.89      136.29      7.36 o
   4   7   0      349.04      380.11     44.94 o
   5   7   0     1278.28     1340.95    110.92 o
   6   7   0       17.92        4.74      8.73 o
   7   7   0      386.11      417.23      9.92 o
   8   7   0      803.13      864.83     11.18 o
   9   7   0      716.62      821.96     10.82 o
  10   7   0      626.76      671.88      8.45 o
  11   7   0      195.56      249.32      9.33 o
  12   7   0      115.34      135.82      8.83 o
  13   7   0     2006.15     2076.15     11.87 o
  14   7   0       24.34       24.65      6.31 o
  15   7   0       52.08       59.15      6.27 o
  16   7   0      229.57      260.33      7.01 o
  17   7   0      256.23      296.93      9.27 o
  18   7   0      196.70      206.17      9.10 o
  19   7   0      346.22      356.04      7.22 o
  20   7   0       56.09       55.58     14.50 o
  21   7   0      159.52      151.55     26.89 o
  22   7   0      143.05      143.87      4.92 o
  23   7   0      461.68      462.16     12.75 o
   0   8   0       89.56       91.79      8.89 o
   1   8   0        0.75       -5.89      6.07 o
   2   8   0     1069.35     1043.98     45.47 o
   3   8   0       10.84       15.40      6.56 o
   4   8   0      123.81       97.60      7.34 o
   5   8   0        1.84        7.79      6.76 o
   6   8   0      272.08      271.03      7.34 o
   7   8   0        1.84       11.41      8.52 o
   8   8   0      199.80      212.88      9.36 o
   9   8   0      280.21      286.47      9.63 o
  10   8   0      321.46      322.27      9.40 o
  11   8   0      221.75      224.94      9.27 o
  12   8   0       63.51       65.07      6.52 o
  13   8   0      218.35      212.51      9.48 o
  14   8   0      448.05      464.40      9.90 o
  15   8   0       17.19       32.03      8.56 o
  16   8   0        2.02        1.85      8.70 o
  17   8   0      193.18      194.15      9.33 o
  18   8   0       36.20       37.72      5.05 o
  19   8   0       26.25       30.87      5.09 o
  20   8   0       83.52       76.53     10.69 o
  21   8   0       25.18       30.20      7.65 o
   1   9   0     1289.93     1299.38     24.54 o
   2   9   0      601.81      598.82     16.20 o
   3   9   0     1108.86     1075.84     57.91 o
   4   9   0        2.68        5.10      6.17 o
   5   9   0     1186.16     1214.73     12.71 o
   6   9   0       31.35       43.63      8.89 o
   7   9   0      770.79      801.49     11.18 o
   8   9   0       37.39       37.59      8.60 o
   9   9   0     1116.85     1152.54     12.08 o
  10   9   0       12.68       18.96      8.64 o
  11   9   0      400.64      410.41      7.84 o
  12   9   0      242.39      212.49      9.48 o
  13   9   0      352.40      369.20      9.88 o
  14   9   0        1.98       13.49      8.85 o
  15   9   0      946.96      955.09     11.91 o
  16   9   0       26.88       37.29     13.03 o
  17   9   0      107.65      104.64     11.47 o
  18   9   0       17.94       13.95      4.57 o
  19   9   0      323.98      318.61      5.52 o
   0  10   0     1897.55     1947.70     24.23 o
   1  10   0       89.54       86.88      5.24 o
   2  10   0      486.82      526.66     14.28 o
   3  10   0      292.99      286.30     12.25 o
   4  10   0      593.58      648.50     38.15 o
   5  10   0       13.28       14.26      6.27 o
   6  10   0      855.27      888.54     11.94 o
   7  10   0       50.35       58.12      8.85 o
   8  10   0      967.24     1039.79     12.12 o
   9  10   0       43.47       42.83      8.75 o
  10  10   0      294.20      323.26      6.05 o
  11  10   0       23.39       34.14     12.94 o
  12  10   0      622.50      675.99      7.65 o
  13  10   0       98.15       88.06     11.53 o
  14  10   0     1312.24     1378.39     28.40 o
  15  10   0       68.92       65.74      9.32 o
  16  10   0      196.88      188.47     17.42 o
   1  11   0      993.32      959.90     19.62 o
   2  11   0        2.69        2.96      5.07 o
   3  11   0      451.22      412.77     25.37 o
   4  11   0       40.48       46.87      7.02 o
   5  11   0      461.50      467.47      9.66 o
   6  11   0       54.29       73.76     16.83 o
   7  11   0     1080.66     1053.37     29.82 o
   8  11   0      229.28      250.46     22.50 o
   9  11   0      162.81      164.69      8.73 o
  10  11   0       76.77       93.75     12.00 o
  11  11   0      563.52      517.62     30.59 o
   0  12   0      275.90      282.93     13.66 o
   1  12   0      117.26       91.89      6.24 o
   2  12   0     1924.43     1707.77     19.72 o
 -29   1   1       94.27       93.03      7.79 o
 -28   1   1       27.84       36.75      6.28 o
 -27   1   1     1301.95     1328.38      8.80 o
 -26   1   1       85.69       94.74      7.47 o
 -25   1   1      119.46      131.24     13.18 o
 -24   1   1       90.50       91.55     11.21 o
 -23   1   1      960.75      922.94      6.95 o
 -22   1   1        9.60        4.46      6.80 o
 -21   1   1      504.31      614.79      6.33 o
 -20   1   1       58.08       58.35      5.07 o
 -19   1   1     2119.08     2140.44     42.39 o
 -18   1   1       84.75       87.96      6.18 o
 -17   1   1      868.96      932.51     23.16 o
 -16   1   1       60.64       66.03      6.83 o
 -15   1   1     7555.59     7790.11     16.55 o
 -14   1   1       59.07       46.09      6.24 o
 -13   1   1     2178.45     2347.37     50.23 o
 -12   1   1       14.51       11.15      8.20 o
 -11   1   1       21.20       60.79      8.19 o
 -10   1   1       80.00       90.99      5.15 o
  -9   1   1    11756.46    12463.59     32.39 o
  -8   1   1       19.27       23.74      5.93 o
  -7   1   1      171.23      229.00      5.72 o
  -6   1   1      243.17      269.07      6.66 o
  -5   1   1       14.91       30.63      5.28 o
  -4   1   1      103.10      110.25      8.36 o
  -3   1   1     5042.87     4949.30    347.35 o
  -2   1   1       70.32       62.18      7.31 o
   0   1   1        1.71       12.40      6.04 o
   1   1   1      767.31      783.35     47.95 o
   2   1   1       54.86       67.93      6.82 o
   3   1   1     7121.02     7759.01     26.10 o
   4   1   1      128.79      163.76      8.22 o
   5   1   1     7824.87     8396.31     25.54 o
   6   1   1     1902.55     2055.06     36.72 o
   7   1   1     1244.89     1401.63     16.99 o
  17   1   1      364.38      400.72      9.80 o
  18   1   1     1188.01     1262.36     28.04 o
  19   1   1     1145.75     1296.58     17.53 o
  20   1   1      202.89      203.50      4.70 o
  21   1   1     1002.98     1058.87     22.92 o
  22   1   1       76.21       73.28      3.45 o
  23   1   1      852.47      868.09     15.88 o
  24   1   1      255.79      250.95      8.01 o
  25   1   1       90.06       83.31      4.37 o
  26   1   1      581.82      588.04     13.69 o
  27   1   1      643.67      685.77     19.12 o
  28   1   1        1.01        9.41      6.41 o
 -28   2   1      981.70      981.58     49.57 o
 -27   2   1      285.85      299.94     12.08 o
 -26   2   1      139.19      128.18     18.40 o
 -25   2   1        1.77        6.17      7.93 o
 -24   2   1      679.33      666.98      6.61 o
 -23   2   1       28.33       36.12      4.70 o
 -22   2   1     1014.77      998.07     33.84 o
 -21   2   1      160.18      170.78      5.34 o
 -20   2   1      581.34      708.16      6.52 o
 -19   2   1      234.62      233.29      5.66 o
 -18   2   1     1830.14     1790.05     27.98 o
 -17   2   1       33.64       24.16      5.59 o
 -16   2   1     5967.11     6121.03    178.11 o
 -15   2   1      516.78      521.70     12.65 o
 -14   2   1     5588.43     5840.22    171.65 o
 -13   2   1      107.08      108.71      6.35 o
 -12   2   1     6921.81     7094.57    245.28 o
 -11   2   1      285.77      275.37      9.88 o
 -10   2   1       90.85       32.83      8.96 o
  -9   2   1      173.31      176.66     10.34 o
  -8   2   1     4673.22     4629.71    212.80 o
  -7   2   1       25.80       34.74      6.76 o
  -5   2   1      756.30      681.42     27.83 o
  -3   2   1      146.71      171.21     11.32 o
  -2   2   1     4102.04     4057.23    116.46 o
  -1   2   1        1.85        4.15      7.76 o
   1   2   1      724.06      847.62     48.45 o
   2   2   1      967.14      830.47     19.27 o
   3   2   1      170.36      151.97     12.82 o
   4   2   1      250.76      260.35      9.37 o
   5   2   1      494.49      489.47     10.22 o
   6   2   1    10197.59    11097.85     32.72 o
   7   2   1     2133.56     2416.07     17.02 o
   8   2   1     4228.04     4437.34     39.99 o
   9   2   1      838.91      864.96     15.79 o
  10   2   1      569.15      492.37     11.89 o
  13   2   1      128.24      115.44      5.59 o
  14   2   1     2780.46     2710.67    105.24 o
  15   2   1       75.48       85.06      5.70 o
  16   2   1       14.62       19.97      6.38 o
  17   2   1       44.40       49.55      7.64 o
  18   2   1     3583.72     3819.55    105.52 o
  19   2   1      224.05      231.24      8.59 o
  20   2   1      792.89      851.67     11.81 o
  21   2   1      296.83      322.69     12.59 o
  22   2   1     1716.81     1704.42     58.38 o
  23   2   1      484.18      478.49     17.70 o
  24   2   1     1608.67     1595.06     19.75 o
  25   2   1      136.40      136.41      5.27 o
  26   2   1     1837.64     1838.91     32.44 o
  27   2   1      142.48      143.62      5.11 o
 -28   3   1      237.03      203.80      7.36 o
 -27   3   1      664.35      636.84     25.56 o
 -26   3   1        1.35        7.98      6.06 o
 -25   3   1      734.31      745.52     40.72 o
 -24   3   1       77.75       87.85     13.23 o
 -23   3   1      323.96      328.29      6.68 o
 -22   3   1      101.19      100.22     13.73 o
 -21   3   1      781.41      812.35     30.71 o
 -20   3   1       46.22       56.59     18.95 o
 -19   3   1     2519.01     2668.57    145.39 o
 -18   3   1       78.96       88.47      6.06 o
 -17   3   1     4152.94     4146.80    249.53 o
 -16   3   1     1628.58     1586.73    110.94 o
 -15   3   1     7448.12     7504.27    441.73 o
 -14   3   1       83.06       73.98      8.73 o
 -13   3   1     4761.94     4419.36     22.76 o
 -12   3   1      257.09      246.19     10.05 o
 -11   3   1     3492.07     2783.41     19.86 o
 -10   3   1      102.64      109.37     10.82 o
  -9   3   1     1327.54     1076.80    116.57 o
  -8   3   1       75.26       83.61      9.62 o
  -7   3   1     3300.69     2702.91    215.91 o
  -6   3   1      519.52      477.95      9.73 o
  -5   3   1     1281.07      968.50     89.48 o
  -4   3   1       43.71       44.19      6.81 o
  -2   3   1       11.72       20.07      7.24 o
   0   3   1     4564.76     5068.51     94.28 o
   1   3   1     4154.64     4169.09     57.63 o
   2   3   1      326.55      342.12     18.03 o
   3   3   1     7231.80     7431.86     27.92 o
   4   3   1       26.27       31.57      7.01 o
   5   3   1     3256.97     3075.88     18.37 o
   6   3   1       10.21        9.98      6.82 o
   7   3   1    13371.41    15110.86     34.27 o
   8   3   1      285.37      327.72      8.68 o
   9   3   1      178.42       92.15      5.04 o
  10   3   1     1078.56     1132.44     24.44 o
  11   3   1     8998.51     9810.00     24.79 o
  12   3   1       65.29       66.55      7.59 o
  13   3   1     3839.75     3994.70     79.49 o
  14   3   1       33.37       25.11      5.79 o
  15   3   1     3361.19     3598.54     97.82 o
  16   3   1        9.14        3.32      6.70 o
  17   3   1       15.81       21.59      4.82 o
  18   3   1      306.60      289.04      7.50 o
  19   3   1     1896.56     2070.30     61.92 o
  20   3   1      336.52      332.71      5.11 o
  21   3   1     3605.58     3636.57     62.80 o
  22   3   1     1067.81     1082.87     48.89 o
  23   3   1      663.01      664.62     20.51 o
  24   3   1      536.62      510.72      7.69 o
  25   3   1      675.16      679.08     12.28 o
  26   3   1      494.49      467.60      7.33 o
  27   3   1      992.47      976.39     32.55 o
 -27   4   1       87.05       83.21      6.35 o
 -26   4   1      206.78      191.28     10.67 o
 -25   4   1       22.41       25.32      6.61 o
 -24   4   1      734.26      709.54     25.22 o
 -23   4   1        1.06       -6.01      6.01 o
 -22   4   1     2404.54     2386.72    184.69 o
 -21   4   1      154.56      166.58     10.79 o
 -20   4   1     1088.67     1118.74     74.58 o
 -19   4   1      278.13      273.30     18.54 o
 -18   4   1      971.30      998.18     73.06 o
 -17   4   1      522.23      528.74     54.04 o
 -16   4   1    10438.10    10465.69    906.13 o
 -15   4   1      346.09      352.01     28.35 o
 -14   4   1     4796.10     4053.16     23.01 o
 -13   4   1      128.82      103.47      9.10 o
 -12   4   1     1642.82     1346.96     16.74 o
 -11   4   1      104.11       89.48      9.12 o
 -10   4   1     1254.66     1038.18     16.53 o
  -9   4   1      140.06      129.40     16.73 o
  -8   4   1     2466.81     2397.88     56.59 o
  -7   4   1      216.61      246.30     12.39 o
  -6   4   1      475.35      350.96     35.68 o
  -5   4   1      359.67      376.96     59.47 o
  -4   4   1     5704.58     5717.34    612.36 o
  -3   4   1       15.12       17.19      6.71 o
  -1   4   1        7.52        9.40      6.88 o
   0   4   1     4783.62     5156.77     19.90 o
   1   4   1      426.11      466.22      7.98 o
   3   4   1      701.01      822.84     12.42 o
   4   4   1     2887.37     3228.03     18.40 o
   5   4   1       29.59       39.64      8.75 o
   6   4   1     1570.97     1631.02     14.01 o
   7   4   1     3956.85     4548.65     19.65 o
   8   4   1     7898.54     8746.46     25.09 o
   9   4   1     1047.11     1076.96     12.06 o
  10   4   1     8199.63     8983.89     23.41 o
  11   4   1        4.40        8.06      6.21 o
  12   4   1     2395.73     2501.40     95.80 o
  13   4   1      480.06      493.22     17.78 o
  14   4   1     2367.66     2489.85     86.21 o
  15   4   1      386.79      409.56     17.78 o
  16   4   1     3813.49     4003.26    131.36 o
  17   4   1      109.31      105.71      4.66 o
  18   4   1      673.85      768.89     32.16 o
  19   4   1      223.99      244.15     10.48 o
  20   4   1     1984.49     1993.95     78.66 o
  21   4   1      391.32      406.51     18.38 o
  22   4   1     2296.58     2336.96     49.85 o
  23   4   1      570.81      555.02     26.18 o
  24   4   1     1314.91     1314.07     36.91 o
  25   4   1      213.67      197.79      5.40 o
  26   4   1      850.53      778.72     25.88 o
 -26   5   1       68.69       57.78      5.68 o
 -25   5   1       73.22       67.65      4.13 o
 -24   5   1        3.50        2.80      3.88 o
 -23   5   1       17.57       19.12      4.49 o
 -22   5   1      170.48      142.85      5.46 o
 -21   5   1       30.35       21.39      5.04 o
 -20   5   1       24.73       27.16      5.86 o
 -19   5   1       49.35       48.11      6.29 o
 -18   5   1        1.79       -1.66      5.74 o
 -17   5   1      946.48      914.34    100.20 o
 -16   5   1     1118.24     1107.08    111.81 o
 -15   5   1      120.86      102.30     10.87 o
 -14   5   1      215.96      193.56     11.47 o
 -13   5   1       13.07       23.68     10.03 o
 -12   5   1       34.53       36.60     10.89 o
 -11   5   1       57.98       73.27     11.14 o
 -10   5   1        6.46       15.69     10.45 o
  -9   5   1      248.76      246.44      9.01 o
  -8   5   1       61.75       74.98      8.62 o
  -7   5   1     1416.78     1444.19    122.44 o
  -6   5   1      138.51      154.81     24.59 o
  -5   5   1      349.05      340.63     49.36 o
  -4   5   1     1143.64     1237.45    126.59 o
  -3   5   1     1518.27     1613.73     99.65 o
  -2   5   1       23.50       25.34     10.87 o
  -1   5   1     1242.63     1365.87     22.34 o
   0   5   1      312.08      390.04      6.84 o
   1   5   1      195.54      191.72      6.45 o
   2   5   1      106.56      113.67      5.28 o
   3   5   1       19.24       28.92      6.52 o
   4   5   1       16.21       15.98      6.17 o
   5   5   1      609.60      640.85     10.91 o
   6   5   1        0.40        2.08      6.21 o
   7   5   1      128.57      186.06      9.08 o
   8   5   1       50.97       72.01      8.94 o
   9   5   1       44.28       68.95      8.75 o
  10   5   1        0.30       21.65      8.45 o
  11   5   1        1.43        6.04      8.52 o
  12   5   1       16.09       32.81      5.85 o
  13   5   1       84.65       76.90      8.70 o
  14   5   1        5.33        6.48      6.17 o
  15   5   1      510.71      513.17     25.10 o
  16   5   1      344.66      339.37     24.10 o
  17   5   1       62.30       62.66      5.69 o
  18   5   1       12.81       15.50      5.41 o
  19   5   1       12.44       17.48      4.52 o
  20   5   1       58.26       66.19      5.61 o
  21   5   1       26.55       30.83      5.36 o
  22   5   1       32.07       31.89      5.67 o
  23   5   1      147.23      157.43      8.11 o
  24   5   1       53.87       61.17      4.89 o
  25   5   1        4.12       -0.69      4.60 o
 -25   6   1       99.69       80.98      5.18 o
 -24   6   1      271.74      266.48     13.32 o
 -23   6   1      144.58      143.24     11.35 o
 -22   6   1      357.37      370.60     11.69 o
 -21   6   1       65.79       67.10      4.28 o
 -20   6   1       18.22       25.90      5.96 o
 -19   6   1        1.35       -0.33      6.33 o
 -18   6   1        1.64        9.15      6.77 o
 -17   6   1      118.07      110.96      5.60 o
 -16   6   1     1707.69     1708.67     48.33 o
 -15   6   1       12.69       23.70      9.20 o
 -14   6   1      936.10      927.22     19.70 o
 -13   6   1      629.18      605.99     17.83 o
 -12   6   1      826.48      768.39     19.59 o
 -11   6   1        4.64       13.05     14.05 o
 -10   6   1     1746.01     1958.45     27.33 o
  -9   6   1      160.78      164.91      9.97 o
  -8   6   1      984.10     1046.32     54.98 o
  -7   6   1      398.95      422.39     47.72 o
  -6   6   1        2.91        4.20      9.73 o
  -5   6   1      322.82      279.75     10.59 o
  -4   6   1     2425.93     2565.06    262.00 o
  -3   6   1      185.08      204.84     16.95 o
  -2   6   1      373.26      381.43     12.09 o
  -1   6   1       12.77       15.77      6.10 o
   0   6   1       11.17       24.06      5.58 o
   1   6   1       23.39       32.03      5.36 o
   2   6   1      786.95      836.22      8.38 o
   3   6   1        0.12        1.82      5.22 o
   4   6   1      412.67      412.13     10.30 o
   5   6   1      370.31      392.54      8.08 o
   6   6   1      670.48      730.76     11.31 o
   7   6   1       46.83       36.41      9.17 o
   8   6   1      237.72      235.62      9.33 o
   9   6   1       31.24       42.71      9.08 o
  10   6   1      261.36      279.75      9.08 o
  11   6   1      464.40      467.11      9.67 o
  12   6   1      356.45      388.47      7.36 o
  13   6   1       27.40       32.74      8.56 o
  14   6   1      364.78      388.83      9.19 o
  15   6   1       30.13       40.11      8.64 o
  16   6   1      268.02      295.15      9.38 o
  17   6   1       22.92       35.16      8.43 o
  18   6   1       45.64       43.08      6.04 o
  19   6   1       10.53       10.78      5.98 o
  20   6   1       21.43       31.44      8.77 o
  21   6   1       80.63      112.83      6.75 o
  22   6   1      139.73      149.82     18.98 o
  23   6   1      266.56      229.18      6.60 o
  24   6   1        8.15       14.03      4.72 o
 -23   7   1      811.23      873.98     33.07 o
 -22   7   1      323.16      329.01      5.93 o
 -21   7   1      252.47      271.48      5.07 o
 -20   7   1       12.53       17.41     16.16 o
 -19   7   1      106.20      133.16      5.24 o
 -18   7   1       23.43       42.10      5.99 o
 -17   7   1      135.57      162.24      9.75 o
 -16   7   1      341.04      328.09     11.09 o
 -15   7   1     2554.86     2774.90     37.37 o
 -14   7   1        4.64       18.11      6.57 o
 -13   7   1      174.60      184.43     16.69 o
 -12   7   1        7.90       13.59      8.50 o
 -11   7   1      863.09      967.30     11.16 o
 -10   7   1       34.87       17.85      8.56 o
  -9   7   1     2612.47     2798.47     15.52 o
  -8   7   1       11.66       22.21      5.65 o
  -7   7   1     1655.22     1744.93    229.19 o
  -6   7   1       15.85        7.75     13.53 o
  -5   7   1      734.68      656.07     86.02 o
  -4   7   1       95.61      100.34     12.70 o
  -3   7   1     2266.26     2262.25    220.85 o
  -2   7   1       59.14       74.45      5.14 o
  -1   7   1     1628.34     1607.72     37.19 o
   0   7   1      135.64      146.91      5.78 o
   1   7   1      557.63      583.74      7.43 o
   2   7   1     1153.51     1213.37      9.96 o
   3   7   1     1966.70     1999.91     84.27 o
   4   7   1      282.63      299.79      7.45 o
   5   7   1      413.61      412.99      7.87 o
   6   7   1        4.13        7.95      6.08 o
   7   7   1      704.48      799.77     11.12 o
   8   7   1        6.48        3.36      8.39 o
   9   7   1     1327.06     1430.70     10.74 o
  10   7   1       42.81       59.01      8.45 o
  11   7   1      762.67      857.91     10.70 o
  12   7   1      552.59      544.55      7.91 o
  13   7   1      219.62      254.37      9.46 o
  14   7   1      214.19      205.02      8.91 o
  15   7   1     1443.55     1562.03     12.33 o
  16   7   1      462.44      479.55      9.96 o
  17   7   1      254.06      314.55      9.48 o
  18   7   1       34.01       21.88      8.66 o
  19   7   1      132.38      163.55      9.00 o
  20   7   1      267.37      291.14      7.15 o
  21   7   1      469.90      491.42     10.11 o
  22   7   1       68.77       98.67      9.21 o
 -21   8   1       50.15       52.66      5.24 o
 -20   8   1     1203.72     1215.77      8.52 o
 -19   8   1       73.97      104.14     19.34 o
 -18   8   1     1693.61     1729.71     25.64 o
 -17   8   1        0.95       15.35      4.95 o
 -16   8   1     1052.54     1169.57     24.66 o
 -15   8   1      346.65      346.58     36.38 o
 -14   8   1     4084.16     4403.30    131.37 o
 -13   8   1      398.45      418.94      6.78 o
 -12   8   1     1987.43     2155.37      9.83 o
 -11   8   1       84.33       91.60      5.19 o
 -10   8   1     1805.99     2004.84     49.10 o
  -9   8   1       29.06       29.27      6.46 o
  -8   8   1     3293.07     3525.37     33.98 o
  -7   8   1       17.36       26.48      5.68 o
  -6   8   1     3064.90     3131.93    285.44 o
  -5   8   1        2.19        3.88      5.43 o
  -4   8   1     2089.21     2121.31    111.19 o
  -3   8   1       45.18       65.31      5.81 o
  -2   8   1     2979.19     2973.87    102.11 o
  -1   8   1        3.19       -0.75      5.45 o
   0   8   1     6509.19     6575.30     49.50 o
   1   8   1      109.47      115.76      5.97 o
   2   8   1     1012.73      983.94     14.85 o
   3   8   1       97.54       97.41      6.89 o
   4   8   1     2859.29     2990.61     15.48 o
   5   8   1      402.91      475.40     10.40 o
   6   8   1     4313.77     4499.88     17.87 o
   7   8   1       62.06       56.11      9.00 o
   8   8   1     2692.31     2868.00     14.31 o
   9   8   1      204.99      216.05      9.65 o
  10   8   1     1829.29     1974.98     11.81 o
  11   8   1      203.87      228.74      7.03 o
  12   8   1     3143.11     3359.05     16.07 o
  13   8   1       60.43       54.96      6.57 o
  14   8   1     4205.42     4646.08     17.70 o
  15   8   1      158.47      188.89      8.96 o
  16   8   1      279.53      277.87      9.48 o
  17   8   1      110.22      115.14      9.04 o
  18   8   1     1981.21     2037.76     13.63 o
  19   8   1      124.63      148.15      9.44 o
  20   8   1     1329.01     1394.31     12.65 o
 -19   9   1      315.33      296.11      7.86 o
 -18   9   1      146.67      146.70      6.70 o
 -17   9   1      514.70      520.53     11.85 o
 -16   9   1        0.80        5.30      6.21 o
 -15   9   1      702.94      765.08     19.33 o
 -14   9   1       49.03       50.89      9.88 o
 -13   9   1     1438.88     1466.47      7.73 o
 -12   9   1       19.19       27.64      6.14 o
 -11   9   1      689.94      757.87     13.98 o
 -10   9   1      120.51      116.68      6.29 o
  -9   9   1      573.19      605.28     30.66 o
  -8   9   1      153.90      155.44      6.54 o
  -7   9   1     1489.51     1625.71      9.64 o
  -6   9   1        0.66        4.08      5.40 o
  -5   9   1     1417.62     1456.62    109.16 o
  -4   9   1       83.20       82.31      5.07 o
  -3   9   1      551.09      561.18     15.30 o
  -2   9   1      317.23      323.64     13.55 o
  -1   9   1     2560.31     2635.94     65.39 o
   0   9   1      790.37      830.07     17.28 o
   1   9   1     2042.77     2075.71     29.80 o
   2   9   1        7.52       16.22      5.75 o
   3   9   1      138.13      122.91      8.42 o
   4   9   1      415.10      415.59     10.36 o
   5   9   1     1802.12     1800.92     12.52 o
   6   9   1      132.03      137.75      6.96 o
   7   9   1     1368.17     1474.83     12.80 o
   8   9   1      318.83      342.81      9.48 o
   9   9   1      450.10      478.96     10.13 o
  10   9   1      112.18      120.49      9.08 o
  11   9   1      668.00      675.27      8.68 o
  12   9   1      454.08      435.54      7.80 o
  13   9   1     2145.67     2286.01     14.45 o
  14   9   1       19.69       22.53      6.38 o
  15   9   1       38.95       47.30      9.02 o
  16   9   1      270.54      299.77      9.67 o
  17   9   1      476.45      464.24     10.28 o
  18   9   1       61.46       66.22      9.36 o
 -16  10   1      397.12      393.46     14.53 o
 -15  10   1      187.35      180.80      5.11 o
 -14  10   1      290.56      288.62     13.41 o
 -13  10   1       17.70       18.30      6.35 o
 -12  10   1      123.27      129.16      5.50 o
 -11  10   1      131.92      156.12      6.58 o
 -10  10   1      228.99      248.09     12.76 o
  -9  10   1       38.98       37.19      6.09 o
  -8  10   1      193.02      202.60     12.55 o
  -7  10   1        0.29        0.69      5.96 o
  -6  10   1       85.56       90.01      9.19 o
  -5  10   1       12.40        8.15      4.91 o
  -4  10   1       81.98       89.01      7.57 o
  -3  10   1      273.87      272.32     11.75 o
  -2  10   1     1000.12      982.90     26.68 o
  -1  10   1       13.69       14.98      5.03 o
   0  10   1        5.20       13.92      5.54 o
   1  10   1      266.00      272.77      6.65 o
   2  10   1      435.45      409.05     19.23 o
   3  10   1      367.34      363.36     10.22 o
   4  10   1      138.23      131.60      9.00 o
   5  10   1        0.08       13.74      8.54 o
   6  10   1       99.87      105.05      8.98 o
   7  10   1       18.94       23.35      8.52 o
   8  10   1       99.60       96.87      6.84 o
   9  10   1        3.10       12.52      8.75 o
  10  10   1      385.47      405.99      9.90 o
  11  10   1        0.14       18.31      8.77 o
  12  10   1      176.24      192.26      9.48 o
  13  10   1        0.24        2.41      6.23 o
  14  10   1       32.55       31.00      9.15 o
  15  10   1      188.21      179.95      7.22 o
 -11  11   1       60.57       55.47      5.46 o
 -10  11   1       20.38       18.37      7.34 o
  -9  11   1        0.07       11.99      5.22 o
  -8  11   1       23.88       12.17      6.36 o
  -7  11   1        4.33        2.00      6.18 o
  -6  11   1        0.44        3.55      6.22 o
  -5  11   1        0.85       11.15      7.25 o
  -4  11   1        5.27        6.66      5.11 o
  -3  11   1      158.15      157.21      5.68 o
  -2  11   1      260.60      240.36      8.27 o
  -1  11   1       38.60       39.05      4.68 o
   0  11   1      151.33      154.40      7.52 o
   1  11   1        3.90       14.23      6.12 o
   2  11   1       35.76       27.88     10.93 o
   3  11   1       40.46       29.20      8.91 o
   4  11   1       13.76       28.59      8.83 o
   5  11   1       14.39       28.36      8.85 o
   6  11   1       28.68       29.51      8.89 o
   7  11   1        3.64        9.36      8.68 o
   8  11   1        0.91        5.45      8.81 o
   9  11   1       21.94       28.90      9.06 o
  10  11   1        2.66       21.33      6.33 o
  11  11   1        4.45        9.19      6.48 o
   0  12   1      256.75      225.66     12.54 o
 -29   0   2       10.79       16.99      8.91 o
 -28   0   2     1977.67     1971.39     14.03 o
 -27   0   2        1.33       12.96      8.66 o
 -26   0   2      280.67      251.48      6.96 o
 -25   0   2        4.25       13.17      6.15 o
 -24   0   2     1393.87     1457.21     12.17 o
 -23   0   2        3.80       14.87      8.29 o
 -22   0   2     1642.35     1738.39     11.31 o
 -21   0   2       26.81       12.84      8.47 o
 -20   0   2     3717.09     4065.60     17.07 o
 -19   0   2        1.14       10.53      8.70 o
 -18   0   2     9716.12     9613.04     23.98 o
 -17   0   2        0.41       -1.59      8.75 o
 -16   0   2     4364.76     4779.26     18.82 o
 -15   0   2       25.18       23.09      9.54 o
 -13   0   2       26.16       10.36      9.17 o
 -11   0   2       50.52       46.38      6.15 o
 -10   0   2     9175.23     8903.46     27.14 o
  -9   0   2       82.25      120.23     10.06 o
  -7   0   2        9.52       11.03      6.20 o
  -5   0   2       66.66       74.74      7.34 o
  -3   0   2       48.62       52.03      8.21 o
  -2   0   2    10887.32     9032.07     42.32 o
  -1   0   2      618.95      575.52     10.56 o
   1   0   2      654.70      653.02     18.19 o
   3   0   2     1338.53     1469.73     15.79 o
   4   0   2     8057.00     9009.62     47.51 o
   5   0   2     1761.31     1868.14     12.37 o
   7   0   2       96.58      108.76      7.68 o
   9   0   2     2208.12     2286.89     16.40 o
  10   0   2     7770.66     8609.47     26.47 o
  11   0   2      876.68      867.16      9.98 o
  12   0   2     3409.81     3668.61     18.12 o
  13   0   2       18.38        7.38      9.08 o
  14   0   2     2106.36     2032.75     12.90 o
  15   0   2        3.24       18.65      6.10 o
  16   0   2     3502.13     3710.54     17.51 o
  17   0   2      506.08      509.44     10.68 o
  18   0   2    14412.59    15110.04     30.29 o
  19   0   2      478.74      521.90     10.55 o
  20   0   2     2432.25     2500.05     13.42 o
  21   0   2      505.10      533.63     10.47 o
  22   0   2     2344.75     2321.58     14.60 o
  23   0   2     1000.86      975.87      6.90 o
  24   0   2     3172.72     3128.44     13.25 o
  25   0   2      335.79      344.06      6.92 o
  26   0   2     3128.44     3175.84    115.29 o
  27   0   2      147.63      171.91      6.76 o
 -29   1   2      500.51      494.69     32.72 o
 -28   1   2      175.13      182.08     12.48 o
 -27   1   2      147.16      133.44      5.27 o
 -26   1   2       71.53       74.01      5.05 o
 -25   1   2     1038.69     1025.43     22.66 o
 -24   1   2      126.08      132.53     13.56 o
 -23   1   2     1001.42      990.93     15.96 o
 -22   1   2      125.43      125.31      8.63 o
 -21   1   2       12.38       42.29     10.34 o
 -20   1   2      109.12      113.58      6.83 o
 -19   1   2     1615.19     1490.96     56.61 o
 -18   1   2      140.82      132.92      4.67 o
 -17   1   2     4173.82     4071.69    136.93 o
 -16   1   2       47.40       56.61      8.10 o
 -15   1   2     1380.16     1418.79     21.10 o
 -14   1   2       84.67       87.01      5.15 o
 -13   1   2     1598.84     1524.95     14.81 o
 -12   1   2       31.51       32.10      5.19 o
 -11   1   2      708.74     1068.83     22.42 o
 -10   1   2       25.22       30.64      4.46 o
  -8   1   2        3.46        6.85      3.92 o
  -7   1   2      124.44       75.27      5.45 o
  -6   1   2       20.23       33.82      5.52 o
  -5   1   2     3732.75     3794.24    179.94 o
  -4   1   2      102.38       97.99      5.86 o
  -3   1   2     1211.03      900.65     32.14 o
  -2   1   2      132.25      120.07      5.95 o
  -1   1   2    14468.77    13593.30     45.98 o
   0   1   2     1180.56     1083.95     58.88 o
   2   1   2        9.63       10.31      6.28 o
   3   1   2    10172.88    10880.56     25.96 o
   4   1   2      356.51      358.32      6.53 o
   5   1   2    16328.46    17178.64     42.14 o
   6   1   2     2748.97     2989.83     14.57 o
   8   1   2     1296.20     1376.64     10.36 o
   9   1   2     4168.07     4270.06     14.33 o
  10   1   2      503.41      547.53      7.01 o
  11   1   2     1790.32     1989.33     10.66 o
  12   1   2      833.78      907.81     14.37 o
  13   1   2      891.84      821.38      7.31 o
  14   1   2      622.85      682.95     10.70 o
  15   1   2       76.70       86.49     11.05 o
  16   1   2       14.18        3.01      9.47 o
  17   1   2       22.25       17.80      4.39 o
  18   1   2     1206.76     1314.54     34.26 o
  19   1   2     3077.72     3253.75     59.96 o
  20   1   2      878.21      916.06     28.62 o
  21   1   2     3525.20     3529.98     45.14 o
  22   1   2      910.55      903.97      6.61 o
  23   1   2     2496.40     2524.78     33.22 o
  24   1   2      605.06      593.51      8.17 o
  25   1   2      662.71      642.68      7.70 o
  26   1   2      544.50      524.20      9.25 o
  27   1   2      109.36      104.85      4.30 o
 -28   2   2      352.49      294.39      8.07 o
 -27   2   2       62.47       64.07      6.16 o
 -26   2   2        3.76       10.18      5.92 o
 -25   2   2       42.42       59.12      5.92 o
 -24   2   2       26.49       35.52      8.47 o
 -23   2   2        2.77       -3.81      5.03 o
 -22   2   2     1523.50     1463.58     16.79 o
 -21   2   2        7.86       24.01      7.76 o
 -20   2   2       18.91       54.14      6.27 o
 -19   2   2        1.03        5.78      8.57 o
 -18   2   2      364.15      377.76     21.02 o
 -17   2   2       30.54       32.87      5.92 o
 -16   2   2     1541.88     1484.82     57.81 o
 -15   2   2       57.32       52.97      5.06 o
 -14   2   2     1103.49     1131.79     66.22 o
 -13   2   2        3.81       -4.81      4.81 o
 -12   2   2     1112.86     1135.60     26.96 o
 -11   2   2        1.51        1.99      4.26 o
 -10   2   2     2062.03     2030.20     66.87 o
  -9   2   2      332.02      344.21     14.00 o
  -8   2   2     1824.67     1745.59     79.90 o
  -7   2   2       22.33       31.50      4.87 o
  -6   2   2      539.12      429.60     24.74 o
  -5   2   2       13.15        8.87      3.85 o
  -4   2   2     1825.36     1703.06     95.94 o
  -3   2   2      260.18      244.25     10.15 o
  -2   2   2     6301.59     6082.10    139.94 o
  -1   2   2        8.59       12.31      5.78 o
   1   2   2      261.51      267.40     13.71 o
   3   2   2       25.41       37.83      4.82 o
   4   2   2     6529.14     6851.96    226.53 o
   5   2   2      471.70      560.61     11.14 o
   6   2   2     2349.36     2539.14     15.61 o
   7   2   2      276.82      324.89      7.15 o
   8   2   2     5788.61     6736.60     39.43 o
   9   2   2      545.62      637.45      8.51 o
  10   2   2    10396.77    11483.85     28.32 o
  11   2   2        7.20        2.19      6.18 o
  12   2   2      642.30      724.06      7.14 o
  13   2   2       77.04       96.60      5.18 o
  14   2   2      166.53      195.81      6.55 o
  15   2   2       50.42       63.46      5.19 o
  16   2   2        7.86        7.39      5.65 o
  17   2   2      598.90      619.59      7.40 o
  18   2   2      754.19      793.46     17.89 o
  19   2   2      158.95      167.36      6.86 o
  20   2   2      550.40      531.16     14.40 o
  21   2   2      147.53      140.68      4.56 o
  22   2   2      780.39      823.08      6.44 o
  23   2   2        2.67       -4.29      4.29 o
  24   2   2      618.89      606.71      5.66 o
  25   2   2       90.45       92.61      3.80 o
  26   2   2      136.44      125.82      8.44 o
  27   2   2        1.30        4.26      4.50 o
 -28   3   2        3.80        5.51      5.02 o
 -27   3   2      670.11      677.28     31.18 o
 -26   3   2        5.47        3.76     13.63 o
 -25   3   2       16.48       31.45     14.10 o
 -24   3   2        0.56       -1.40     17.96 o
 -23   3   2        3.29       28.84     13.11 o
 -22   3   2        7.52       15.03      5.77 o
 -21   3   2       81.93       90.89      6.61 o
 -20   3   2        5.38        8.45      8.14 o
 -19   3   2      511.77      444.92     19.49 o
 -18   3   2       15.95       10.46      6.07 o
 -17   3   2     1194.43     1136.97     58.60 o
 -16   3   2      297.11      281.40     24.59 o
 -15   3   2      508.51      484.12     25.19 o
 -14   3   2      171.42      147.77     21.72 o
 -13   3   2       26.14       33.66      4.98 o
 -12   3   2       45.00       43.93      4.24 o
 -11   3   2     1263.08     1366.32     69.36 o
 -10   3   2      383.23      405.57     15.97 o
  -9   3   2      970.51      891.80     53.13 o
  -8   3   2        3.01        7.26      5.44 o
  -7   3   2      360.69      421.11     34.60 o
  -6   3   2      119.04      114.86     10.33 o
  -5   3   2      153.65      219.62     13.63 o
  -4   3   2       56.98       60.96      5.61 o
  -3   3   2       83.88      127.53     20.05 o
  -2   3   2      634.81      693.05     14.24 o
  -1   3   2     2819.53     2936.40     74.96 o
   0   3   2     2168.97     2414.91     68.86 o
   1   3   2        7.31        7.80      3.96 o
   2   3   2      301.84      380.58     14.35 o
   3   3   2       99.46       88.56      5.00 o
   4   3   2       77.42      103.66      5.10 o
   5   3   2       62.70       75.56     14.39 o
   6   3   2        3.54        8.09      7.06 o
   7   3   2     2931.15     3478.88    190.37 o
   8   3   2      525.41      628.10     16.78 o
   9   3   2      164.46      172.90      6.91 o
  10   3   2      137.30      158.79     20.26 o
  11   3   2     2638.29     2859.24     28.72 o
  12   3   2        2.67        1.25     14.77 o
  13   3   2      149.93      188.01      5.57 o
  14   3   2        7.54       10.07      4.80 o
  15   3   2      521.79      597.25     14.54 o
  16   3   2      331.98      347.84      5.58 o
  17   3   2     1227.06     1266.72     19.61 o
  18   3   2      134.63      149.74     12.42 o
  19   3   2      224.85      227.24      5.43 o
  20   3   2       25.77       25.89      4.43 o
  21   3   2       54.27       46.83      4.98 o
  22   3   2      318.49      321.69      6.01 o
  23   3   2      266.75      260.01     11.93 o
  24   3   2       36.56       46.46      5.04 o
  25   3   2        6.25        7.63      6.71 o
  26   3   2       41.09       40.37      4.17 o
 -27   4   2       37.35       46.33     12.88 o
 -26   4   2       77.90       77.08     10.38 o
 -25   4   2        5.50       10.03      5.25 o
 -24   4   2      764.25      769.10     51.51 o
 -23   4   2        3.53        5.08      4.73 o
 -22   4   2      871.93      886.24     74.53 o
 -21   4   2       51.00       62.92      5.84 o
 -20   4   2      644.85      660.02     60.39 o
 -19   4   2      169.31      178.99     23.44 o
 -18   4   2      320.35      329.78     29.39 o
 -17   4   2      130.45      112.63     10.66 o
 -16   4   2    14606.41    14391.86   1376.05 o
 -15   4   2      120.99      147.17     31.11 o
 -14   4   2       13.63        9.37      5.89 o
 -13   4   2       15.89        7.97      4.27 o
 -12   4   2     2735.79     2633.40    149.84 o
 -11   4   2        5.56       12.57      5.94 o
 -10   4   2     6554.09     6395.67    332.65 o
  -9   4   2      340.76      353.26     22.60 o
  -8   4   2     4662.36     4708.88    238.25 o
  -7   4   2     1430.45     1356.66     97.17 o
  -6   4   2      373.12      289.31     25.03 o
  -5   4   2       63.43       80.28      7.58 o
  -3   4   2       88.78       89.86      5.67 o
  -2   4   2     8516.10     8601.56    215.71 o
  -1   4   2        4.34        6.88      5.27 o
   0   4   2     6989.20     7382.79    247.34 o
   1   4   2      177.64      188.24      9.10 o
   2   4   2     2464.58     2237.84    172.54 o
   3   4   2      154.71      160.29      7.51 o
   4   4   2     1305.78     1265.05     12.90 o
   5   4   2      671.89      691.62      9.23 o
   6   4   2     3005.82     3241.35     15.82 o
   7   4   2     1610.17     1758.32     13.68 o
   8   4   2      365.66      284.75      7.45 o
   9   4   2      639.42      665.80     42.00 o
  10   4   2     1581.42     1544.90     59.31 o
  11   4   2      279.52      268.83      7.06 o
  12   4   2     4156.65     4541.75    131.05 o
  13   4   2       71.34       93.14      6.63 o
  14   4   2     1779.91     1854.19     17.35 o
  15   4   2      292.69      304.94      8.30 o
  16   4   2     1421.23     1550.84     65.54 o
  17   4   2      196.53      201.11      5.73 o
  18   4   2      428.43      456.59      8.89 o
  19   4   2       15.04       17.43      4.41 o
  20   4   2      760.40      781.10     19.92 o
  21   4   2      128.89      136.74      9.67 o
  22   4   2      337.66      328.85     12.07 o
  23   4   2       15.71       30.00      7.04 o
  24   4   2      155.18      183.68     20.54 o
  25   4   2      181.24      186.40      4.96 o
 -26   5   2       44.56       41.37     17.59 o
 -25   5   2      544.23      544.71     50.35 o
 -24   5   2       68.79       50.90     12.12 o
 -23   5   2      660.15      681.30     92.15 o
 -22   5   2      120.19      101.83      5.15 o
 -21   5   2      844.52      823.20     68.94 o
 -20   5   2       44.84       57.16     11.24 o
 -19   5   2     1558.69     1553.88    191.31 o
 -18   5   2        4.45       10.63      4.63 o
 -17   5   2     3695.74     3585.75    461.43 o
 -16   5   2      735.36      714.38     64.15 o
 -15   5   2     4455.90     4330.59    368.47 o
 -14   5   2       68.65       69.48      5.01 o
 -13   5   2     1290.54     1305.51     51.91 o
 -12   5   2      331.21      337.49      9.36 o
 -11   5   2     2808.38     2656.43     54.70 o
 -10   5   2      437.34      447.36      8.74 o
  -9   5   2     1506.26     1424.25     52.66 o
  -8   5   2      114.61      120.99      8.62 o
  -7   5   2     3304.70     2926.39    236.33 o
  -6   5   2       40.73       37.10     10.50 o
  -5   5   2     4977.69     4777.35    301.68 o
  -4   5   2      296.66      313.13     12.44 o
  -3   5   2     8641.80     8829.51    358.24 o
  -2   5   2        0.65        7.76      5.20 o
  -1   5   2     6314.08     6356.33    220.15 o
   0   5   2      813.31      930.47     30.16 o
   1   5   2     3315.70     3367.73    146.31 o
   2   5   2       67.31       73.50      7.47 o
   3   5   2     2123.59     1971.40     91.17 o
   4   5   2     1731.10     1726.65     14.12 o
   5   5   2     1815.45     1795.11     12.31 o
   6   5   2     1203.22     1281.92     10.84 o
   7   5   2     2453.87     2606.77     15.00 o
   8   5   2      389.94      393.21      7.57 o
   9   5   2     1718.56     1781.81     11.49 o
  10   5   2     2263.87     2369.49     12.75 o
  11   5   2     5808.19     6035.42     19.72 o
  12   5   2     1423.52     1409.03     12.12 o
  13   5   2     1153.80     1295.68     11.56 o
  14   5   2      489.28      519.64     39.89 o
  15   5   2     2507.72     2615.93    148.78 o
  16   5   2      937.19      942.80     66.98 o
  17   5   2     1492.73     1544.75     65.05 o
  18   5   2      687.48      704.87     29.85 o
  19   5   2      538.79      559.18     28.50 o
  20   5   2      841.17      858.23     46.31 o
  21   5   2     2129.33     2151.65     98.47 o
  22   5   2      418.75      438.07     25.81 o
  23   5   2      272.29      271.65     18.95 o
  24   5   2      156.02      150.16     18.65 o
  25   5   2      796.83      746.78     16.49 o
 -25   6   2        2.79        9.49      5.17 o
 -24   6   2      935.63      908.46     98.63 o
 -23   6   2       67.06       55.67      6.81 o
 -22   6   2      340.15      349.03     28.19 o
 -21   6   2       21.88       22.97      5.02 o
 -20   6   2     1130.47     1185.64    107.57 o
 -19   6   2      215.34      228.53     17.76 o
 -18   6   2     1967.64     2033.48    128.25 o
 -17   6   2      457.52      447.13     28.13 o
 -16   6   2     4181.38     4280.83    152.07 o
 -15   6   2      259.00      271.30     14.24 o
 -14   6   2     1594.43     1654.11     37.70 o
 -13   6   2       88.83       86.45      6.71 o
 -12   6   2     1560.73     1670.30     38.42 o
 -11   6   2       76.20       88.75      8.88 o
 -10   6   2     1555.27     1622.14     43.45 o
  -9   6   2      331.33      357.10     20.98 o
  -8   6   2     1885.34     1847.16    149.45 o
  -7   6   2      618.95      629.83     61.68 o
  -6   6   2     2659.77     2560.29    218.05 o
  -5   6   2      193.46      229.10     13.70 o
  -4   6   2     6549.02     7017.08    371.96 o
  -3   6   2      111.23       88.21      5.31 o
  -2   6   2     4689.51     4995.56     98.22 o
  -1   6   2      332.30      358.68      6.57 o
   0   6   2     7261.38     7436.40    168.94 o
   1   6   2       70.28       72.34      5.08 o
   2   6   2     1422.49     1461.36     84.89 o
   3   6   2       76.34       75.82      7.28 o
   4   6   2     3227.09     3342.71     17.45 o
   5   6   2      145.19      159.40      9.61 o
   6   6   2     4305.58     4595.76     18.92 o
   7   6   2      110.74      121.11      6.75 o
   8   6   2     3079.87     3145.41     16.07 o
   9   6   2      432.08      491.95     10.19 o
  10   6   2     3021.62     3377.59     15.61 o
  11   6   2       67.08       71.86      9.19 o
  12   6   2     3768.05     3895.82     15.10 o
  13   6   2       19.59       38.78      8.70 o
  14   6   2     1943.60     2221.80     13.51 o
  15   6   2       84.71       97.98      6.65 o
  16   6   2      867.31      901.79      8.77 o
  17   6   2        2.36       -4.93      5.85 o
  18   6   2      804.63      846.50      8.56 o
  19   6   2       42.16       39.77      8.70 o
  20   6   2     1615.91     1691.34     12.25 o
  21   6   2       33.97       59.45      6.38 o
  22   6   2      407.78      467.89     10.15 o
  23   6   2       41.71       58.29      8.96 o
 -23   7   2      185.55      187.59      5.00 o
 -22   7   2       62.52       63.42      6.38 o
 -21   7   2       61.96       79.29     16.33 o
 -20   7   2      604.19      590.77     21.85 o
 -19   7   2      268.08      273.87     14.62 o
 -18   7   2      287.79      286.68      7.88 o
 -17   7   2      550.59      569.17     13.21 o
 -16   7   2      529.29      557.71     14.46 o
 -15   7   2     2024.68     2094.10    119.53 o
 -14   7   2       15.09        5.85      6.65 o
 -13   7   2       88.73       90.59      7.16 o
 -12   7   2       75.75       65.58      6.24 o
 -11   7   2      381.34      409.56     13.83 o
 -10   7   2      120.83      129.43      5.81 o
  -9   7   2      720.09      730.54     43.92 o
  -8   7   2       60.91       60.88      4.77 o
  -7   7   2      148.20      126.26     13.54 o
  -6   7   2       83.04       87.20      8.58 o
  -5   7   2     1614.81     1641.11    168.48 o
  -4   7   2       46.49       50.34      5.97 o
  -3   7   2     1167.44     1184.06     43.24 o
  -2   7   2      115.92      117.51      5.29 o
  -1   7   2     1456.98     1516.17     32.96 o
   0   7   2      452.82      470.13     10.17 o
   1   7   2      756.92      809.95     20.54 o
   2   7   2        0.36        3.56      5.08 o
   3   7   2        8.93        3.29      6.17 o
   4   7   2     1194.74     1244.81     12.38 o
   5   7   2     1709.54     1842.58     13.89 o
   6   7   2     1321.24     1376.73     12.52 o
   7   7   2      200.50      206.19      8.98 o
   8   7   2      441.01      456.20      7.59 o
   9   7   2      627.83      674.52     10.57 o
  10   7   2      383.92      393.34      7.64 o
  11   7   2      461.49      513.43     10.13 o
  12   7   2     1565.80     1513.97     12.50 o
  13   7   2     1179.49     1243.45     11.85 o
  14   7   2      286.94      332.70      7.34 o
  15   7   2       21.37       28.86      8.45 o
  16   7   2        9.49       37.71      8.47 o
  17   7   2      715.30      713.20     10.66 o
  18   7   2      241.57      256.11      9.42 o
  19   7   2      619.66      638.29     10.45 o
  20   7   2      128.79      138.19      9.31 o
  21   7   2      171.71      164.70      6.82 o
  22   7   2       74.20       63.81      9.23 o
 -21   8   2        0.98       -5.11      5.11 o
 -20   8   2      121.56      138.81      5.37 o
 -19   8   2       65.23       69.52      5.11 o
 -18   8   2      203.83      200.61      6.65 o
 -17   8   2       64.69       65.83      6.65 o
 -16   8   2       64.18       61.85      7.66 o
 -15   8   2      587.50      586.34     10.15 o
 -14   8   2     1388.15     1402.30     12.38 o
 -13   8   2      300.24      329.76      6.98 o
 -12   8   2       24.24       36.60      6.04 o
 -11   8   2       36.09       47.35      5.55 o
 -10   8   2       65.15       74.11      5.59 o
  -9   8   2        8.91       16.19      5.20 o
  -8   8   2      330.61      290.53     19.77 o
  -7   8   2      316.44      302.64     31.39 o
  -6   8   2      303.59      312.72     21.44 o
  -5   8   2      476.32      504.51     33.18 o
  -4   8   2      116.10      114.97      5.47 o
  -3   8   2      461.22      474.43     16.79 o
  -2   8   2     1007.11     1019.91     24.84 o
  -1   8   2        7.74       13.19      5.18 o
   0   8   2      250.95      241.35      8.92 o
   1   8   2       46.59       54.68      5.64 o
   2   8   2       19.48       34.91      5.23 o
   3   8   2     1189.85     1222.58     12.63 o
   4   8   2      775.86      793.68     11.08 o
   5   8   2       39.83       48.10      8.66 o
   6   8   2       19.52       35.28      8.50 o
   7   8   2        7.53       -1.11      8.81 o
   8   8   2       16.50        0.50      8.54 o
   9   8   2        0.02       -1.85      8.54 o
  10   8   2      194.68      213.83      6.73 o
  11   8   2       59.52       57.03      8.66 o
  12   8   2      272.12      304.00      9.44 o
  13   8   2      201.74      197.49      6.78 o
  14   8   2      237.20      217.52      9.21 o
  15   8   2        0.35        0.15      8.66 o
  16   8   2      247.40      256.70      7.09 o
  17   8   2       11.87       19.07      6.33 o
  18   8   2        8.68        6.50      6.40 o
  19   8   2       28.07       17.12      6.54 o
  20   8   2       24.34       19.40      6.69 o
 -19   9   2      710.85      667.06     14.09 o
 -18   9   2      144.94      127.98      6.53 o
 -17   9   2      206.18      190.00      5.66 o
 -16   9   2       48.49       44.79     11.92 o
 -15   9   2      739.85      763.43     30.26 o
 -14   9   2      137.58      132.75      4.76 o
 -13   9   2      648.16      651.73     13.08 o
 -12   9   2       32.28       27.61      5.14 o
 -11   9   2      412.87      416.12     13.62 o
 -10   9   2       53.12       65.19      6.22 o
  -9   9   2     2331.27     2342.60     60.12 o
  -8   9   2       59.67       52.35      4.69 o
  -7   9   2      544.74      546.34     45.94 o
  -6   9   2       85.94      101.38      9.69 o
  -5   9   2     1233.50     1197.85     69.21 o
  -4   9   2      121.13      129.53      9.16 o
  -3   9   2      542.42      507.89     16.23 o
  -2   9   2        5.08        8.42      5.29 o
  -1   9   2     1958.72     1907.53     51.00 o
   0   9   2       62.15       62.90      5.79 o
   1   9   2      157.47      152.88      8.90 o
   2   9   2       28.53       29.81      6.63 o
   3   9   2     1052.31     1083.49     12.17 o
   4   9   2      228.18      208.54      9.42 o
   5   9   2      952.89      897.83      9.73 o
   6   9   2       13.08       10.74      6.08 o
   7   9   2      291.71      306.67      9.59 o
   8   9   2       83.18       84.05      8.89 o
   9   9   2      381.11      362.04      9.84 o
  10   9   2        9.96       17.68      8.64 o
  11   9   2      375.63      371.31      9.82 o
  12   9   2       29.67       52.65      8.75 o
  13   9   2      531.12      527.54      8.12 o
  14   9   2        3.43       23.56      8.68 o
  15   9   2       97.97      103.18      6.59 o
  16   9   2       82.81       76.83      6.59 o
  17   9   2      183.36      183.75      7.28 o
 -16  10   2      348.88      366.61     13.53 o
 -15  10   2       28.44       43.39      7.74 o
 -14  10   2      942.03      966.47     23.13 o
 -13  10   2      151.03      172.86      7.95 o
 -12  10   2      343.90      363.95     14.95 o
 -11  10   2       28.25       27.48      6.08 o
 -10  10   2      463.62      505.90     11.01 o
  -9  10   2        9.57        9.36      5.03 o
  -8  10   2     1196.74     1246.00     33.92 o
  -7  10   2        1.14        1.73      4.57 o
  -6  10   2      603.54      614.22     41.14 o
  -5  10   2       62.81       76.99      7.87 o
  -4  10   2      393.59      397.68     17.42 o
  -3  10   2       28.57       31.47      5.64 o
  -2  10   2     1087.98     1073.80     37.99 o
  -1  10   2       52.50       66.79      5.85 o
   0  10   2     1106.11     1059.23     26.88 o
   1  10   2      221.37      207.96      6.98 o
   2  10   2      184.33      200.45      9.33 o
   3  10   2       69.66       56.40      8.81 o
   4  10   2     1182.79     1206.15     11.01 o
   5  10   2       13.46       14.05      8.85 o
   6  10   2     1077.18     1114.13     12.29 o
   7  10   2       68.80       65.26      6.31 o
   8  10   2      390.80      413.92     10.09 o
   9  10   2        1.92       -5.08      8.68 o
  10  10   2      695.83      705.17      9.12 o
  11  10   2      213.03      205.92      7.36 o
  12  10   2      960.59      978.50     11.89 o
  13  10   2        5.95       22.05      9.08 o
  14  10   2      555.87      497.34      8.70 o
 -11  11   2      715.83      706.93     45.59 o
 -10  11   2      168.86      156.31      6.90 o
  -9  11   2      380.56      358.80      7.48 o
  -8  11   2      151.80      165.75      7.22 o
  -7  11   2      742.51      690.26     33.66 o
  -6  11   2       97.79      106.19      6.94 o
  -5  11   2      514.39      477.64     32.55 o
  -4  11   2      294.20      261.60     13.87 o
  -3  11   2      820.72      752.68     20.82 o
  -2  11   2        0.22        6.41      5.68 o
  -1  11   2      623.59      544.33      8.91 o
   0  11   2      256.47      220.50      7.34 o
   1  11   2     1000.05      930.45     12.61 o
   2  11   2        0.71       -2.62      9.19 o
   3  11   2      329.03      323.38     10.32 o
   4  11   2      168.02      172.27      9.77 o
   5  11   2      930.37      858.37     12.21 o
   6  11   2      151.71      156.75      7.13 o
   7  11   2      824.87      782.96     11.83 o
   8  11   2      312.88      348.18     10.17 o
   9  11   2      244.73      220.48      9.77 o
 -29   1   3      228.84      209.70      5.65 o
 -28   1   3       20.03       23.48      4.29 o
 -27   1   3      612.60      590.01     13.44 o
 -26   1   3        2.31        5.76      5.97 o
 -25   1   3      220.76      221.60      5.86 o
 -24   1   3        0.11       -4.80      4.80 o
 -23   1   3      768.86      763.83     20.03 o
 -22   1   3        1.01        5.51      5.64 o
 -21   1   3      394.20      453.35     18.08 o
 -20   1   3       24.77       23.83      5.97 o
 -19   1   3     1149.92     1024.99     26.00 o
 -18   1   3       18.03       14.35      4.87 o
 -17   1   3      448.41      492.02      7.33 o
 -16   1   3       15.45       22.77      5.95 o
 -15   1   3     2680.06     2619.73     58.89 o
 -14   1   3       58.29       63.54      4.36 o
 -13   1   3     1084.31     1079.41     19.48 o
 -12   1   3      185.91      179.26      4.35 o
 -11   1   3       59.21      102.96      4.41 o
 -10   1   3      566.82      595.33     13.38 o
  -9   1   3    15954.46    16889.24    327.15 o
  -8   1   3      422.03      422.53      8.72 o
  -7   1   3     2334.53     2063.63     70.04 o
  -6   1   3     1379.32     1314.38     37.48 o
  -5   1   3     1732.96     1540.27     60.52 o
  -4   1   3      390.64      340.77     12.23 o
  -3   1   3     2555.93     2115.39     17.84 o
  -2   1   3       44.02       47.91      5.09 o
  -1   1   3    23141.15    20975.81     48.24 o
   0   1   3     3151.62     2964.59    129.45 o
   1   1   3     1353.49     1558.27     51.30 o
   2   1   3      174.04      190.88      5.76 o
   3   1   3    12149.43    13181.91    131.15 o
   4   1   3      350.98      428.89     12.12 o
   6   1   3     2134.03     2305.80     26.21 o
   7   1   3     1078.69     1107.65      8.59 o
   8   1   3      613.25      612.00      7.79 o
   9   1   3     5320.79     5971.56    116.56 o
  10   1   3       27.22       34.29      8.61 o
  11   1   3     2592.59     2804.50     13.06 o
  12   1   3     1675.78     1722.32      9.15 o
  13   1   3      215.02      228.03      8.48 o
  14   1   3      867.34      868.80      6.85 o
  15   1   3        5.71       18.82      7.09 o
  16   1   3        4.02       -1.62      6.10 o
  17   1   3     2231.15     2315.85     20.40 o
  18   1   3     1540.73     1596.52     50.51 o
  19   1   3       67.38       57.54      5.11 o
  20   1   3      247.69      259.37      6.67 o
  21   1   3      231.22      239.99      9.83 o
  22   1   3       87.57       77.24     14.16 o
  23   1   3      320.52      333.20     13.16 o
  24   1   3      245.95      240.96      7.71 o
  25   1   3      106.13      110.80      4.76 o
  26   1   3      492.37      473.58      7.49 o
 -29   2   3       39.65       25.23      8.57 o
 -28   2   3     1447.77     1397.72     48.41 o
 -27   2   3        0.85        1.87      7.01 o
 -26   2   3      430.11      411.53     10.51 o
 -25   2   3       94.98      102.55      7.12 o
 -24   2   3      940.15      986.87     16.76 o
 -23   2   3       64.89       60.87      4.94 o
 -22   2   3      606.50      710.65     30.75 o
 -21   2   3        3.95        8.91      4.94 o
 -20   2   3     3199.26     3042.93    138.85 o
 -19   2   3       84.67       87.36     13.98 o
 -18   2   3     2585.31     2580.09     81.11 o
 -17   2   3      500.21      495.52     30.16 o
 -16   2   3     4394.30     4400.23    267.38 o
 -15   2   3        7.12       32.49      5.83 o
 -14   2   3     1705.20     1715.50     58.55 o
 -13   2   3      104.75      112.35      4.51 o
 -12   2   3     5541.96     5132.48    182.12 o
 -11   2   3       59.42       51.81      9.25 o
 -10   2   3    11734.07    11206.01    394.89 o
  -9   2   3       78.42       82.54      5.92 o
  -8   2   3     3970.21     3942.71    196.40 o
  -7   2   3      133.17      117.48      8.09 o
  -6   2   3     7164.93     6816.97    345.96 o
  -5   2   3      497.93      475.58     26.29 o
  -4   2   3    10643.20     9673.45    314.08 o
  -3   2   3       19.74        9.38      4.40 o
  -2   2   3     1199.92     1015.50     23.80 o
  -1   2   3      258.03      204.24      9.09 o
   0   2   3      618.66      799.57     43.40 o
   1   2   3      130.36       94.24      4.97 o
   2   2   3     4652.84     4203.11    191.78 o
   3   2   3      247.84      212.01      9.02 o
   4   2   3     5465.45     5608.29    135.62 o
   5   2   3      968.09      995.77     18.58 o
   6   2   3    10834.32    12165.90    126.95 o
   7   2   3       45.47       76.70      4.03 o
   8   2   3     2647.94     2372.53     18.33 o
   9   2   3      592.36      606.36     12.98 o
  10   2   3     4639.06     4959.85     55.52 o
  11   2   3     1044.01     1085.04     14.80 o
  12   2   3     2022.05     2117.91     53.52 o
  13   2   3       26.74       44.69      4.94 o
  14   2   3     1358.28     1439.03      9.18 o
  15   2   3        8.29       17.96      5.99 o
  16   2   3       37.94       33.44     21.95 o
  17   2   3     1567.99     1663.86     15.19 o
  18   2   3     5821.34     6108.02     44.90 o
  19   2   3        7.44        0.15     12.00 o
  20   2   3     2286.28     2343.58     15.35 o
  21   2   3       62.34       69.38      5.05 o
  22   2   3      828.83      820.44     14.42 o
  23   2   3       51.40       72.24     12.30 o
  24   2   3     1192.85     1178.97     12.86 o
  25   2   3      220.42      224.63      8.83 o
  26   2   3     1369.79     1345.25     44.43 o
 -28   3   3       22.37       21.30      5.45 o
 -27   3   3      150.32      131.52      6.68 o
 -26   3   3       26.40       21.57      5.98 o
 -25   3   3     2199.23     2191.04    219.76 o
 -24   3   3        9.42       -6.16      7.27 o
 -23   3   3      977.42      950.66     76.12 o
 -22   3   3       13.03       21.09      4.71 o
 -21   3   3      412.48      459.22     17.43 o
 -20   3   3       13.04        7.00      8.29 o
 -19   3   3     2673.66     2475.88    181.14 o
 -18   3   3        4.15        1.89      7.41 o
 -17   3   3     5881.72     5814.97    515.71 o
 -16   3   3      354.68      356.75     44.40 o
 -15   3   3      581.29      589.80     28.86 o
 -14   3   3      141.01      122.87      5.17 o
 -13   3   3     4244.16     4120.24    201.32 o
 -12   3   3       38.95       50.82      6.08 o
 -11   3   3     5128.90     4703.15    236.32 o
 -10   3   3      380.07      374.44     19.03 o
  -9   3   3     5687.79     5522.75    306.20 o
  -8   3   3       35.17       50.82      4.96 o
  -7   3   3    11917.21    10483.53    605.18 o
  -6   3   3      292.18      276.34     18.20 o
  -5   3   3     6481.26     6231.06    234.17 o
  -4   3   3     1792.72     1865.22     48.95 o
  -3   3   3     1775.83     1536.79     38.79 o
  -2   3   3       15.07       11.28      4.95 o
  -1   3   3     2580.41     2159.30     73.10 o
   0   3   3        1.47        2.38      4.28 o
   1   3   3     1236.55      915.16     43.61 o
   2   3   3       18.84       16.07      4.19 o
   3   3   3     4144.62     4006.36    163.85 o
   4   3   3      464.57      473.08     20.50 o
   5   3   3     8723.50     9201.05    269.04 o
   6   3   3     1255.22     1456.13     44.33 o
   7   3   3    11506.28    12128.10     28.82 o
   8   3   3      296.05      263.97     28.00 o
   9   3   3     4040.93     4194.82    187.60 o
  10   3   3     1812.62     1825.73     60.38 o
  11   3   3     2086.59     2142.71     44.78 o
  12   3   3     1320.41     1367.32      8.98 o
  13   3   3      357.75      394.92      7.19 o
  14   3   3      637.44      668.25      6.85 o
  15   3   3      726.53      795.62      8.32 o
  16   3   3     1391.99     1426.25     34.98 o
  17   3   3     1592.14     1709.79     56.32 o
  18   3   3      290.73      297.26      5.68 o
  19   3   3      865.20      870.88     19.91 o
  20   3   3      819.52      850.21      9.68 o
  21   3   3     1793.01     1824.82     40.29 o
  22   3   3      344.53      346.17      7.67 o
  23   3   3      482.19      468.77     19.63 o
  24   3   3      234.95      223.86      4.96 o
  25   3   3      686.39      682.13     27.50 o
 -27   4   3       18.37       28.91      9.22 o
 -26   4   3      648.70      619.54     48.57 o
 -25   4   3      267.52      243.56     18.83 o
 -24   4   3      655.67      664.31     57.01 o
 -23   4   3       32.90       28.40      4.84 o
 -22   4   3      802.18      816.35     71.73 o
 -21   4   3        6.65       16.02      4.68 o
 -20   4   3      528.38      545.57     66.16 o
 -19   4   3        4.89       -4.67      6.95 o
 -18   4   3     2046.19     1981.36    185.29 o
 -17   4   3      116.91      125.88     15.60 o
 -16   4   3     2742.54     2657.64    255.46 o
 -15   4   3      785.49      755.99     40.81 o
 -14   4   3      139.33      140.50      6.88 o
 -13   4   3       58.92       48.29      4.43 o
 -12   4   3     4559.25     4291.02    164.45 o
 -11   4   3      277.59      245.12      8.54 o
 -10   4   3     7009.11     6728.31    331.68 o
  -9   4   3       11.20       17.24      6.47 o
  -8   4   3     3262.59     3070.06    181.14 o
  -7   4   3      662.64      628.61     38.94 o
  -6   4   3     2762.50     2468.40    137.19 o
  -5   4   3     1526.82     1496.34     54.04 o
  -4   4   3    11021.27    11642.07    418.74 o
  -3   4   3     1680.40     1806.69     55.09 o
  -2   4   3     2902.92     2833.25    105.25 o
  -1   4   3       73.76       57.51      4.48 o
   0   4   3      258.67      440.09     53.49 o
   1   4   3     2273.42     2354.76    121.55 o
   2   4   3    12273.16    13837.11    285.68 o
   3   4   3       38.53       31.64      4.86 o
   4   4   3    11837.89    12746.63    247.69 o
   5   4   3      111.71      107.82      7.24 o
   6   4   3     8338.19     9027.91     23.95 o
   7   4   3      814.21      809.54     79.07 o
   8   4   3     4652.08     4752.93    581.31 o
   9   4   3      769.38      770.45     68.32 o
  10   4   3     7568.56     8027.54    595.52 o
  11   4   3     1016.12      939.37     67.35 o
  12   4   3      642.87      610.04     29.80 o
  13   4   3      227.05      262.57      6.30 o
  14   4   3      423.76      489.66      8.92 o
  15   4   3      703.11      761.98     15.19 o
  16   4   3      862.94      922.33     19.50 o
  17   4   3      264.62      281.62     13.20 o
  18   4   3     1259.39     1251.90     36.85 o
  19   4   3      126.76      127.34      7.18 o
  20   4   3     1864.31     1826.72     15.20 o
  21   4   3      569.31      607.09     18.06 o
  22   4   3      445.60      460.02     20.84 o
  23   4   3        3.07       -3.42      4.57 o
  24   4   3      352.49      341.27     26.44 o
  25   4   3      315.25      278.61      5.62 o
 -26   5   3        6.00       -2.42      6.30 o
 -25   5   3      138.71      145.80     14.25 o
 -24   5   3       16.77       -0.42     12.00 o
 -23   5   3      107.61      113.47      6.44 o
 -22   5   3       71.71       84.70     25.17 o
 -21   5   3        0.91        2.24      7.49 o
 -20   5   3        0.63        7.84      5.70 o
 -19   5   3       62.09       61.62      5.75 o
 -18   5   3       93.11       77.41      7.65 o
 -17   5   3      129.35      136.57      6.22 o
 -16   5   3      672.58      634.78     35.86 o
 -15   5   3     1836.36     1833.66     62.98 o
 -14   5   3       51.86       59.19      6.60 o
 -13   5   3      234.06      228.72     16.38 o
 -12   5   3      161.80      161.80      4.72 o
 -11   5   3      727.47      764.36     30.75 o
 -10   5   3      142.33      136.09      5.18 o
  -9   5   3     2246.60     2083.53    131.52 o
  -8   5   3       58.16       70.34      7.37 o
  -7   5   3      181.21      189.23     13.09 o
  -6   5   3      212.06      236.11     10.03 o
  -5   5   3       42.68       55.11      4.95 o
  -4   5   3      213.21      224.67     11.06 o
  -3   5   3        5.89        7.55      4.80 o
  -2   5   3        0.68        6.91      4.92 o
  -1   5   3      660.70      874.98     56.84 o
   0   5   3     1576.97     1619.30     95.51 o
   1   5   3        2.47        5.97      5.42 o
   2   5   3     1951.75     1987.07    160.66 o
   3   5   3        1.14        8.02      4.03 o
   4   5   3       24.30       24.07      7.77 o
   5   5   3      412.19      427.21      7.76 o
   6   5   3       41.09       48.08      6.15 o
   7   5   3      349.69      372.68      9.48 o
   8   5   3       44.94       55.52      6.31 o
   9   5   3      462.62      509.15      9.88 o
  10   5   3      152.61      165.86      8.79 o
  11   5   3      615.80      742.00      8.45 o
  12   5   3      562.34      508.50      7.61 o
  13   5   3       19.46       30.25      8.26 o
  14   5   3      135.81      100.07      6.95 o
  15   5   3       33.19       37.30      5.06 o
  16   5   3       17.02       15.00      6.13 o
  17   5   3       46.01       62.84     11.31 o
  18   5   3       69.35       79.02      6.60 o
  19   5   3      138.34      123.72      5.30 o
  20   5   3        0.50       -5.92      5.92 o
  21   5   3       14.15       19.15      5.75 o
  22   5   3        2.43        7.48      5.80 o
  23   5   3      228.37      181.10      5.62 o
  24   5   3       31.54       51.98     10.95 o
 -25   6   3       49.54       43.80      7.10 o
 -24   6   3      466.56      460.59     34.56 o
 -23   6   3       23.06       22.16      5.20 o
 -22   6   3      510.55      522.79     52.21 o
 -21   6   3        0.90        6.64      4.68 o
 -20   6   3       46.44       67.33     20.41 o
 -19   6   3       31.14       31.46      5.16 o
 -18   6   3       31.44       43.37      5.96 o
 -17   6   3       10.80       14.88      6.04 o
 -16   6   3     3007.18     3117.91    183.17 o
 -15   6   3     1212.05     1214.70     45.60 o
 -14   6   3      529.94      530.60     10.34 o
 -13   6   3      258.22      260.22      4.87 o
 -12   6   3      222.93      221.10      5.26 o
 -11   6   3      115.58      117.14     10.07 o
 -10   6   3      676.90      681.99     48.22 o
  -9   6   3      404.87      364.98     23.03 o
  -8   6   3      421.92      467.40     42.86 o
  -7   6   3      507.62      516.31     37.56 o
  -6   6   3        2.00       11.34      4.88 o
  -5   6   3      128.67      118.97      7.53 o
  -4   6   3     3551.24     3700.20    150.79 o
  -3   6   3       27.41       42.68      5.04 o
  -2   6   3     1268.40     1317.09     61.86 o
  -1   6   3       11.70       27.18      5.03 o
   0   6   3      165.07      163.77      7.44 o
   1   6   3       11.20        8.99      5.29 o
   2   6   3     2720.58     2596.72    364.34 o
   3   6   3     1252.82     1287.05     35.70 o
   4   6   3      325.18      364.83      7.84 o
   5   6   3       24.77       32.72      9.00 o
   6   6   3      128.52      149.96      6.50 o
   7   6   3      264.69      292.76      7.11 o
   8   6   3      185.57      185.13      9.00 o
   9   6   3        0.30        7.55      8.66 o
  10   6   3      268.32      280.45      9.23 o
  11   6   3      155.40      176.45      8.66 o
  12   6   3       14.40       37.50      6.08 o
  13   6   3      132.30      103.01      8.58 o
  14   6   3      941.64      892.69      8.68 o
  15   6   3      185.66      194.84      8.85 o
  16   6   3       76.30       92.10      8.54 o
  17   6   3       25.98        9.98      8.33 o
  18   6   3        4.57       25.13      8.54 o
  19   6   3      119.71      138.21      8.91 o
  20   6   3      162.92      177.18      9.19 o
  21   6   3       18.60       10.55      6.38 o
  22   6   3       13.24       11.31      6.44 o
 -23   7   3      623.03      670.84     63.61 o
 -22   7   3       79.06       86.59      8.01 o
 -21   7   3      681.38      686.49     35.25 o
 -20   7   3       15.27       15.26      5.48 o
 -19   7   3     1025.60     1088.47     80.74 o
 -18   7   3        2.62        5.15      5.41 o
 -17   7   3     1546.89     1577.20     24.14 o
 -16   7   3      925.33     1002.25     32.56 o
 -15   7   3      307.82      305.26      7.52 o
 -14   7   3      209.86      220.60      6.04 o
 -13   7   3      643.35      665.96     17.62 o
 -12   7   3       78.37       80.83      5.32 o
 -11   7   3      478.34      495.32     25.50 o
 -10   7   3       28.39       34.38      5.57 o
  -9   7   3     1635.51     1510.44    129.66 o
  -8   7   3       86.22       76.95     10.12 o
  -7   7   3      304.81      305.01     25.12 o
  -6   7   3      119.89      142.96     11.99 o
  -5   7   3     2283.69     2275.49    132.32 o
  -4   7   3      241.05      258.73      6.79 o
  -3   7   3     2049.38     1994.28     99.29 o
  -2   7   3       40.90       55.84      5.17 o
  -1   7   3     1525.47     1445.43     69.69 o
   0   7   3      397.18      418.94      6.81 o
   1   7   3       73.23       66.23      9.00 o
   2   7   3      312.55      325.74     26.66 o
   3   7   3     1350.19     1371.63     12.61 o
   4   7   3      250.70      246.24      7.03 o
   5   7   3      714.76      740.03      8.62 o
   6   7   3      233.27      229.48      6.78 o
   7   7   3      133.72      132.92      8.79 o
   8   7   3      332.03      381.70      7.40 o
   9   7   3      753.00      864.98     10.97 o
  10   7   3      200.19      184.92      9.10 o
  11   7   3     1713.76     1807.40     12.94 o
  12   7   3        1.89        6.71      6.12 o
  13   7   3      612.32      704.68     10.26 o
  14   7   3      688.84      716.56      8.66 o
  15   7   3      290.98      275.92      7.17 o
  16   7   3       31.85       30.67      8.73 o
  17   7   3      896.30      839.22      8.94 o
  18   7   3      822.74      798.05      8.73 o
  19   7   3      437.85      432.23      7.84 o
  20   7   3       66.32       77.63      9.25 o
  21   7   3      453.06      454.32     10.38 o
 -21   8   3       31.60       35.35      6.04 o
 -20   8   3     2000.53     1981.96     43.36 o
 -19   8   3        3.22        8.46     11.46 o
 -18   8   3     2325.57     2377.85     11.73 o
 -17   8   3      186.48      195.25      7.84 o
 -16   8   3      832.41      906.22     14.12 o
 -15   8   3      120.16      136.20      7.30 o
 -14   8   3     1698.55     1771.65     29.07 o
 -13   8   3       42.40       35.84      5.71 o
 -12   8   3      930.59      959.72     30.78 o
 -11   8   3        1.17        6.00      5.51 o
 -10   8   3     1698.12     1696.65     97.36 o
  -9   8   3      962.84      981.52     66.61 o
  -8   8   3     2332.22     2345.03    187.16 o
  -7   8   3      524.69      570.17     44.47 o
  -6   8   3     3730.21     3720.85    222.64 o
  -5   8   3       33.92       25.64      6.70 o
  -4   8   3     2731.30     2578.02     88.77 o
  -3   8   3       13.90       20.17      5.82 o
  -2   8   3     3832.15     3787.67    138.75 o
  -1   8   3       89.37      105.34      5.93 o
   0   8   3     3527.55     3438.05    158.02 o
   1   8   3      387.92      380.79     21.26 o
   2   8   3     1078.67     1041.81     69.34 o
   3   8   3     2042.23     2004.91     12.77 o
   4   8   3     3614.34     3750.52     17.56 o
   5   8   3       75.04       87.32      8.96 o
   6   8   3     2526.49     2646.71     15.14 o
   7   8   3      457.42      491.11      7.97 o
   8   8   3     1949.13     2065.64     13.68 o
   9   8   3      675.99      677.33     10.74 o
  10   8   3     1997.05     2155.79     13.87 o
  11   8   3      360.52      371.69      9.65 o
  12   8   3     2192.82     2269.04     13.91 o
  13   8   3      166.72      211.16      7.11 o
  14   8   3      925.51     1011.98     11.35 o
  15   8   3      484.65      464.93      7.84 o
  16   8   3      682.19      724.38     10.93 o
  17   8   3      431.73      410.39     10.11 o
  18   8   3     1216.12     1322.51     12.21 o
  19   8   3      926.80      906.28     11.47 o
 -19   9   3      849.72      877.36     17.05 o
 -18   9   3        2.72        5.08      6.30 o
 -17   9   3      629.60      623.80     18.86 o
 -16   9   3      317.56      320.51      5.52 o
 -15   9   3      631.52      614.76      8.75 o
 -14   9   3       86.85       76.33      6.42 o
 -13   9   3      429.32      474.26     10.17 o
 -12   9   3       90.85       92.88      8.93 o
 -11   9   3      755.99      761.93     24.08 o
 -10   9   3      137.81      147.07      9.57 o
  -9   9   3     1147.18     1140.53     79.13 o
  -8   9   3     1137.54     1110.99     94.29 o
  -7   9   3     1230.39     1266.93     93.45 o
  -6   9   3      323.50      331.06     21.19 o
  -5   9   3     1877.31     1893.76    103.16 o
  -4   9   3       82.44       80.44      5.18 o
  -3   9   3     1518.16     1491.77     68.76 o
  -2   9   3      305.43      298.38      8.49 o
  -1   9   3      994.87      936.99     44.21 o
   0   9   3        6.18        3.03      5.47 o
   1   9   3      848.25      824.97     57.64 o
   2   9   3        8.18        0.31      8.54 o
   3   9   3      694.08      684.84      8.98 o
   4   9   3      393.09      399.13      9.84 o
   5   9   3     1176.52     1207.70     12.04 o
   6   9   3      334.64      314.97      9.61 o
   7   9   3      702.42      690.52      8.81 o
   8   9   3      127.14      111.15      9.15 o
   9   9   3      577.50      574.07     10.36 o
  10   9   3       53.12       68.95      8.98 o
  11   9   3      598.99      557.06     10.42 o
  12   9   3       82.26       96.11      9.00 o
  13   9   3      610.71      596.53     10.45 o
  14   9   3      199.75      213.09      7.36 o
  15   9   3       34.18       31.19      6.38 o
  16   9   3       70.78       48.45      9.36 o
 -16  10   3      151.38      127.09     23.91 o
 -15  10   3      225.96      251.27     15.52 o
 -14  10   3       46.33       47.66      6.37 o
 -13  10   3        0.46        4.34      4.97 o
 -12  10   3       99.18       98.44     16.65 o
 -11  10   3      156.89      170.34      9.36 o
 -10  10   3       70.66       76.81      4.68 o
  -9  10   3       24.38       28.64      4.51 o
  -8  10   3      335.75      314.93     17.27 o
  -7  10   3      202.65      204.38     14.03 o
  -6  10   3      102.31      105.06      8.90 o
  -5  10   3       28.07       28.25      4.96 o
  -4  10   3      240.66      225.96     11.20 o
  -3  10   3       47.63       40.30      5.35 o
  -2  10   3      337.32      323.23     12.56 o
  -1  10   3       11.79        8.39      5.79 o
   0  10   3       14.12       10.85      6.01 o
   1  10   3      251.19      215.36      9.52 o
   2  10   3      157.32      149.01      9.25 o
   3  10   3        8.23       17.14      8.56 o
   4  10   3      398.88      364.37      7.91 o
   5  10   3       33.74       26.56      8.96 o
   6  10   3      162.49      181.57      6.78 o
   7  10   3      430.90      443.62     10.30 o
   8  10   3      160.31      162.79      9.25 o
   9  10   3       28.09       32.70      8.81 o
  10  10   3      411.27      417.27     10.11 o
  11  10   3       86.67      105.57      8.96 o
  12  10   3      239.66      261.17      9.82 o
  13  10   3       72.96      108.32      9.17 o
 -11  11   3       50.75       60.70     24.64 o
 -10  11   3       20.18       17.09      8.08 o
  -9  11   3       22.64       14.52      5.98 o
  -8  11   3      212.47      186.57      6.14 o
  -7  11   3       15.34       18.45      5.43 o
  -6  11   3       11.30       12.62      5.82 o
  -5  11   3        1.11        3.30      5.42 o
  -4  11   3        9.58       13.66      5.03 o
  -3  11   3       83.79       81.51      6.02 o
  -2  11   3      282.71      243.04     12.52 o
  -1  11   3      208.47      186.27      9.79 o
   0  11   3      378.37      358.79     12.21 o
   1  11   3       73.93       70.27      9.15 o
   2  11   3       70.01       63.75      9.48 o
   3  11   3        2.46       17.98      8.73 o
   4  11   3       54.98       63.31      9.04 o
   5  11   3       39.33       41.87      9.10 o
   6  11   3       16.32       19.30      8.96 o
   7  11   3        0.44       15.92      8.68 o
   8  11   3       85.01       91.14      9.36 o
 -29   0   4       17.90       18.75      6.63 o
 -28   0   4     2261.27     2243.34     14.43 o
 -27   0   4        8.84       30.06      6.38 o
 -26   0   4     3636.65     3674.69     16.49 o
 -25   0   4        7.92       12.69      5.85 o
 -24   0   4     2702.41     2792.18     14.70 o
 -23   0   4        7.16        0.80      8.35 o
 -22   0   4      563.87      660.36      8.16 o
 -21   0   4       33.44       53.36      6.06 o
 -20   0   4    11638.61    10473.27     23.79 o
 -19   0   4       31.15       58.12      6.10 o
 -18   0   4     5794.26     6134.68     19.86 o
 -17   0   4       47.49       66.66      8.54 o
 -16   0   4     4297.60     4373.52     17.60 o
 -15   0   4      126.97      129.76      5.14 o
 -14   0   4     5063.42     5098.10    233.75 o
 -13   0   4       90.76       81.57     22.13 o
 -12   0   4    11232.67    10858.42    288.76 o
 -11   0   4       63.19       61.72      7.01 o
  -9   0   4     2296.42     2130.01     45.14 o
  -8   0   4     4921.22     4746.49     34.54 o
  -7   0   4       96.08       94.24      5.60 o
  -6   0   4    15315.04    14221.68     34.38 o
  -5   0   4      626.93      543.88     13.19 o
  -3   0   4     1835.03     1537.14     25.29 o
  -2   0   4     1189.71      951.56      9.37 o
  -1   0   4     2995.68     2687.08     30.83 o
   0   0   4     1070.91      841.06     21.65 o
   1   0   4      227.12      260.94      6.54 o
   2   0   4     3632.73     3427.80     73.68 o
   3   0   4     3611.45     3734.44    108.68 o
   4   0   4     9683.75    10132.42    220.28 o
   5   0   4     4759.47     4835.92     71.85 o
   6   0   4     8020.31     8575.65    135.61 o
   7   0   4      126.15      192.66      5.59 o
   8   0   4     2674.95     2529.78     75.22 o
   9   0   4     1970.97     2117.49     33.23 o
  10   0   4     4542.08     4951.70     20.35 o
  11   0   4     1914.91     1881.99     12.73 o
  12   0   4     8483.29     9283.21     25.74 o
  13   0   4      570.54      626.59     10.80 o
  14   0   4     2609.66     2909.83     15.92 o
  15   0   4       31.45       32.51      8.66 o
  16   0   4     2204.37     2302.37     14.64 o
  17   0   4     3972.31     4102.73     17.85 o
  18   0   4     1764.32     1820.09     13.72 o
  19   0   4        6.54       21.33      8.70 o
  20   0   4      663.13      741.81     10.91 o
  21   0   4       57.94       57.28      8.79 o
  22   0   4       42.18       36.02      6.42 o
  23   0   4      482.17      513.40     10.34 o
  24   0   4      231.69      241.35      9.73 o
  25   0   4      369.74      398.31     10.42 o
 -29   1   4      238.57      212.75      5.59 o
 -28   1   4       34.20       24.72      5.17 o
 -27   1   4      402.21      427.08     34.54 o
 -26   1   4       91.28       97.20     12.78 o
 -25   1   4      477.20      488.12     16.02 o
 -24   1   4       11.60        4.06     18.48 o
 -23   1   4      563.97      607.71      6.05 o
 -22   1   4        0.11        3.21      5.74 o
 -21   1   4      550.92      559.36     18.88 o
 -20   1   4        8.67       27.80     16.10 o
 -19   1   4      688.12      571.93     20.21 o
 -18   1   4        1.28        5.00      5.59 o
 -17   1   4       40.56       57.48      7.32 o
 -16   1   4       14.25       23.88      3.74 o
 -15   1   4     1297.86     1246.66     13.04 o
 -14   1   4       78.93       84.92      4.32 o
 -13   1   4      654.76      590.99     13.22 o
 -12   1   4       51.95       59.32      7.20 o
 -11   1   4     1994.36     1879.20     43.90 o
 -10   1   4      106.10      118.02      4.18 o
  -9   1   4     2683.13     2498.90     64.88 o
  -8   1   4      259.67      226.88      4.24 o
  -7   1   4    10266.58     8887.72    191.52 o
  -6   1   4      768.13      712.13     10.62 o
  -5   1   4     6125.07     5416.30     63.89 o
  -4   1   4      277.45      238.84      6.58 o
  -3   1   4       30.51       17.31      4.31 o
  -2   1   4      219.69      187.99      5.09 o
  -1   1   4      977.49      592.25     14.06 o
   0   1   4      418.89      331.41     13.62 o
   1   1   4     9162.15     8436.08    220.31 o
   2   1   4     1951.14     1914.46     28.57 o
   3   1   4      218.53      165.39      6.79 o
   4   1   4      899.11      956.87     20.68 o
   5   1   4     6885.01     7070.03     48.55 o
   6   1   4     1552.88     1656.49     24.42 o
   7   1   4     1139.95      925.48     15.90 o
   8   1   4     1686.66     1731.35     20.66 o
   9   1   4     6292.90     6836.95     85.01 o
  10   1   4     1541.66     1644.35     42.92 o
  11   1   4     3099.01     3403.96    236.81 o
  12   1   4      999.57     1095.02      8.80 o
  13   1   4     1297.09     1401.54     43.11 o
  14   1   4     1067.72     1121.12     31.61 o
  15   1   4      961.06     1028.11     23.34 o
  16   1   4     1115.45     1143.92      7.71 o
  17   1   4     6676.58     6936.95     22.38 o
  18   1   4      964.43      989.19     15.20 o
  19   1   4      390.57      390.78     11.01 o
  20   1   4      190.99      201.16      5.85 o
  21   1   4      187.29      194.83      9.17 o
  22   1   4      107.55      119.71     12.01 o
  23   1   4      238.92      261.05      6.83 o
  24   1   4      433.89      425.02     18.85 o
  25   1   4      775.24      699.21     13.30 o
 -29   2   4        0.67       -2.37      8.64 o
 -28   2   4       90.82       75.15      6.80 o
 -27   2   4        5.65       17.61      5.97 o
 -26   2   4      631.89      654.24     53.73 o
 -25   2   4        2.50       15.90     24.35 o
 -24   2   4       20.60       17.84     17.93 o
 -23   2   4        3.03       -2.86     10.33 o
 -22   2   4       91.88       98.26      8.26 o
 -21   2   4       38.90       35.50      4.92 o
 -20   2   4      375.37      367.94     19.72 o
 -19   2   4       42.31       49.79     10.33 o
 -18   2   4      291.50      289.89      6.36 o
 -17   2   4      157.87      156.06     13.93 o
 -16   2   4     1736.92     1760.92     58.90 o
 -15   2   4       68.67       67.60      3.89 o
 -14   2   4      149.68      134.65      6.32 o
 -13   2   4       44.50       45.60      4.83 o
 -12   2   4     2315.33     2090.43     82.26 o
 -11   2   4       59.31       41.70      4.23 o
 -10   2   4     7213.15     6915.99    247.99 o
  -9   2   4       52.79       54.45      4.59 o
  -8   2   4     1061.08     1055.28     43.18 o
  -7   2   4        2.78        7.15      3.89 o
  -6   2   4       47.63       31.64      3.98 o
  -5   2   4        2.66        4.30      3.99 o
  -4   2   4    15143.21    14636.86    468.72 o
  -3   2   4      143.44      151.61      3.79 o
  -2   2   4      880.92      666.31     22.02 o
  -1   2   4      990.29     1019.13     48.84 o
   0   2   4        4.21       21.76      4.42 o
   1   2   4       64.00       83.45      4.33 o
   2   2   4     2156.45     2221.56     94.85 o
   3   2   4      620.87      714.44     22.13 o
   4   2   4     3263.49     3172.78     82.35 o
   5   2   4      140.39      165.52      5.84 o
   6   2   4     1405.29     1532.03     35.36 o
   7   2   4      246.08      240.99      4.45 o
   8   2   4        4.74       24.04      5.52 o
   9   2   4      267.38      318.68     14.46 o
  10   2   4     2014.79     2225.93     71.39 o
  11   2   4        4.03       14.71      6.14 o
  12   2   4     2076.47     2118.52     54.17 o
  13   2   4       19.30       18.72     13.45 o
  14   2   4       62.72       84.66      4.52 o
  15   2   4       72.68       65.83      6.21 o
  16   2   4     1145.41     1147.15      7.72 o
  17   2   4      132.26      148.43      5.90 o
  18   2   4      104.63      132.31      6.39 o
  19   2   4       58.01       54.79      5.06 o
  20   2   4       25.11       44.89      4.90 o
  21   2   4       80.67       84.86      6.27 o
  22   2   4       64.52       58.30      6.38 o
  23   2   4      114.14      114.13      4.75 o
  24   2   4        4.78       18.18      6.83 o
  25   2   4      118.07      104.27     11.53 o
 -28   3   4       16.34        8.03      5.04 o
 -27   3   4       16.82       25.61      4.97 o
 -26   3   4       41.93       56.35      9.17 o
 -25   3   4      119.78      109.06     10.48 o
 -24   3   4       20.90        3.53      5.91 o
 -23   3   4        0.45       -6.29      6.29 o
 -22   3   4        0.09        3.47      3.95 o
 -21   3   4        4.09        5.83      5.71 o
 -20   3   4       13.57       27.78     14.26 o
 -19   3   4       57.31       58.43      4.68 o
 -18   3   4       10.26       10.01     11.28 o
 -17   3   4       62.84       60.37      4.21 o
 -16   3   4      103.38       85.10      9.27 o
 -15   3   4     1344.87     1261.35     49.17 o
 -14   3   4        1.24        6.51      4.10 o
 -13   3   4      923.12      799.41     36.50 o
 -12   3   4      104.48      101.09      4.56 o
 -11   3   4      336.91      338.19     31.54 o
 -10   3   4        5.71       11.60      5.69 o
  -9   3   4      874.15      876.47     40.40 o
  -8   3   4      119.01      127.77      3.85 o
  -7   3   4       66.55       94.01      4.27 o
  -6   3   4       90.49       80.51      4.00 o
  -5   3   4      268.44      243.44      7.90 o
  -4   3   4      874.60      966.45     29.79 o
  -3   3   4      128.26       85.91      4.37 o
  -2   3   4      128.37      128.31      4.80 o
  -1   3   4     5654.63     5735.96    197.95 o
   0   3   4       75.26       80.33      4.65 o
   1   3   4     2734.48     3023.80    153.04 o
   2   3   4      791.82      870.30     43.66 o
   3   3   4     5973.94     6483.58    225.63 o
   4   3   4      401.12      430.45     20.05 o
   5   3   4     2386.29     2454.71     78.12 o
   6   3   4      340.25      406.92     13.04 o
   7   3   4        0.46       -0.83      5.09 o
   8   3   4      142.20      153.59      5.99 o
   9   3   4       11.82       11.29      5.04 o
  10   3   4      517.57      540.19     34.83 o
  11   3   4      103.57      136.85      5.44 o
  12   3   4        1.09        3.10      4.81 o
  13   3   4      112.24      141.01     13.18 o
  14   3   4       47.42       39.78      5.97 o
  15   3   4      477.88      496.51     12.90 o
  16   3   4        9.45       18.94      4.73 o
  17   3   4       33.82       35.66      5.14 o
  18   3   4       44.42       43.32      5.11 o
  19   3   4      467.37      454.61      6.19 o
  20   3   4        1.35        6.09      4.91 o
  21   3   4       29.20       26.54      5.25 o
  22   3   4        0.87        6.80      8.40 o
  23   3   4       90.52       88.95      4.73 o
  24   3   4        7.96       22.80      5.24 o
  25   3   4        1.11       18.58      9.06 o
 -27   4   4       27.16        4.61     16.68 o
 -26   4   4      211.27      222.66     19.70 o
 -25   4   4        0.20       -2.74     10.48 o
 -24   4   4     1019.74     1067.96     82.09 o
 -23   4   4        2.09       -4.67      4.67 o
 -22   4   4     2842.24     2889.06    278.61 o
 -21   4   4      146.81      132.09      5.13 o
 -20   4   4     1319.42     1274.64    124.91 o
 -19   4   4       23.82       21.98      9.90 o
 -18   4   4      923.59      961.82     84.00 o
 -17   4   4      130.08      127.84      7.76 o
 -16   4   4     2893.26     2787.37    158.82 o
 -15   4   4      126.49      117.66      5.28 o
 -14   4   4     1120.41     1088.92     46.05 o
 -13   4   4      565.21      556.44     27.17 o
 -12   4   4     1592.52     1474.17     39.56 o
 -11   4   4      137.87      147.34      4.65 o
 -10   4   4     5353.29     5228.42    255.75 o
  -9   4   4       30.48       34.37      4.33 o
  -8   4   4     4356.42     4032.71    182.31 o
  -7   4   4     1241.97     1113.97     55.05 o
  -6   4   4     1770.41     1645.08     68.13 o
  -5   4   4     2419.21     2391.98     85.11 o
  -4   4   4     2142.51     1951.17     79.86 o
  -3   4   4      124.19      110.06      4.09 o
  -2   4   4     4379.52     4274.33    171.33 o
  -1   4   4      223.51      253.51     12.16 o
   0   4   4      568.07      696.67     37.29 o
   1   4   4     2722.07     2741.06    113.58 o
   2   4   4    12194.32    12930.84    290.36 o
   3   4   4      242.46      242.99      5.94 o
   4   4   4     1900.45     1957.21     58.07 o
   5   4   4        6.22        5.90      3.68 o
   6   4   4     2126.01     2271.36     92.92 o
   7   4   4      100.51      106.92     15.92 o
   8   4   4     2117.00     2109.88    255.00 o
   9   4   4       65.71       68.06      6.37 o
  10   4   4     2073.26     2018.82    197.06 o
  11   4   4      381.87      427.37     28.80 o
  12   4   4      235.29      221.88     26.26 o
  13   4   4      192.19      188.98      6.48 o
  14   4   4     1224.03     1155.44     46.35 o
  15   4   4      502.94      496.21     21.87 o
  16   4   4      430.01      457.49     25.39 o
  17   4   4      480.88      491.10     10.19 o
  18   4   4     1410.40     1424.52     28.27 o
  19   4   4      328.88      304.57      6.08 o
  20   4   4     1310.48     1248.25     41.41 o
  21   4   4       98.74       95.90      7.45 o
  22   4   4      377.82      341.22      5.55 o
  23   4   4       75.76       68.82      5.63 o
  24   4   4      601.63      583.56     11.98 o
 -26   5   4        0.18       14.67      7.88 o
 -25   5   4     3134.32     3046.83    263.34 o
 -24   5   4      180.88      168.92      6.55 o
 -23   5   4      962.33      914.47     59.95 o
 -22   5   4       22.42       16.10      5.61 o
 -21   5   4     1447.61     1381.73    123.83 o
 -20   5   4        9.46       12.46      4.67 o
 -19   5   4     1794.63     1804.31    118.21 o
 -18   5   4        4.09        6.32      5.70 o
 -17   5   4     4216.83     4137.93    145.77 o
 -16   5   4      125.42      129.40      6.48 o
 -15   5   4      874.04      891.39     13.69 o
 -14   5   4      487.60      450.54      7.63 o
 -13   5   4     5271.39     5023.43    210.65 o
 -12   5   4       18.15       27.95      5.28 o
 -11   5   4     3195.48     3080.56    155.92 o
 -10   5   4      249.92      232.96      9.71 o
  -9   5   4     2270.31     2058.55    126.81 o
  -8   5   4      703.40      664.51     36.90 o
  -7   5   4     3076.69     2852.58    129.73 o
  -6   5   4      149.94      132.55      5.16 o
  -5   5   4     4752.97     4575.74    174.14 o
  -4   5   4     2028.72     1993.71     70.43 o
  -3   5   4      782.61      673.14     21.78 o
  -2   5   4     1335.92     1258.53     73.16 o
  -1   5   4      462.41      398.14     21.69 o
   0   5   4     1292.18     1314.52     99.19 o
   1   5   4     2036.84     2088.50    114.65 o
   2   5   4     2152.52     2142.01     85.97 o
   3   5   4     6027.85     6392.11    173.23 o
   4   5   4      562.14      579.12      7.53 o
   5   5   4     3802.30     4101.20     47.44 o
   6   5   4     1563.29     1695.13     38.13 o
   7   5   4     3359.00     3463.78     51.71 o
   8   5   4     1599.73     1657.92     86.99 o
   9   5   4     2264.57     2368.26    110.83 o
  10   5   4     1463.90     1474.58    121.02 o
  11   5   4     1076.12     1147.95     59.43 o
  12   5   4      850.33      963.76     52.37 o
  13   5   4      398.95      426.31     25.90 o
  14   5   4     2850.91     2721.05    119.78 o
  15   5   4     1003.78      998.26     49.69 o
  16   5   4     1801.04     1849.71    113.39 o
  17   5   4     1528.74     1602.06     90.28 o
  18   5   4      418.89      396.81     10.84 o
  19   5   4     2276.68     2203.91     98.41 o
  20   5   4      865.71      845.27     40.87 o
  21   5   4      778.89      735.79     40.41 o
  22   5   4      254.58      222.22     14.12 o
  23   5   4      656.76      602.79     19.56 o
 -25   6   4        4.72       -1.51     10.66 o
 -24   6   4     2346.45     2376.91    190.85 o
 -23   6   4       70.83       64.13      5.30 o
 -22   6   4      870.00      876.26     91.65 o
 -21   6   4      167.29      170.21      7.66 o
 -20   6   4     1312.57     1327.92     91.66 o
 -19   6   4       71.66       76.52      9.01 o
 -18   6   4     2790.32     2803.69    186.80 o
 -17   6   4       85.08       96.86      9.92 o
 -16   6   4      276.25      290.83      9.66 o
 -15   6   4        8.38        9.21      5.31 o
 -14   6   4      734.59      715.39     15.74 o
 -13   6   4       60.28       60.50      4.32 o
 -12   6   4     4106.33     4095.70    165.79 o
 -11   6   4       52.68       46.79      6.51 o
 -10   6   4     4631.65     4440.99    321.49 o
  -9   6   4       19.51       25.05      5.02 o
  -8   6   4     3691.88     3593.23    225.15 o
  -7   6   4        5.03        6.38      4.97 o
  -6   6   4     7082.25     6966.56    348.71 o
  -5   6   4      363.60      326.40     15.81 o
  -4   6   4     2420.48     2317.36    117.38 o
  -3   6   4       70.91       60.68      4.49 o
  -2   6   4     1984.63     1915.58    106.56 o
  -1   6   4      120.67      115.74     11.94 o
   0   6   4     1832.26     1721.23    113.75 o
   1   6   4      572.68      537.44     43.85 o
   2   6   4     5605.84     5744.55    379.66 o
   3   6   4      352.00      348.63     17.90 o
   4   6   4     5109.37     5320.02    281.39 o
   5   6   4      445.64      437.43      9.86 o
   6   6   4     3646.64     3822.38     16.78 o
   7   6   4      228.48      248.75      7.17 o
   8   6   4     3340.91     3616.40     16.17 o
   9   6   4      126.44      168.96      8.91 o
  10   6   4     1265.03     1313.55     11.39 o
  11   6   4      333.23      360.03      9.52 o
  12   6   4      111.83      134.77      9.29 o
  13   6   4        6.38       -5.75      5.75 o
  14   6   4      802.62      863.70     10.63 o
  15   6   4      279.68      264.27      6.69 o
  16   6   4      626.60      660.38     10.24 o
  17   6   4      424.15      509.13      9.61 o
  18   6   4     1003.39     1026.93     11.10 o
  19   6   4      183.91      180.71      9.17 o
  20   6   4      654.76      649.62     10.68 o
  21   6   4       11.11       17.87      9.19 o
 -23   7   4      576.69      554.76     21.48 o
 -22   7   4        2.14       15.63      9.24 o
 -21   7   4      594.37      628.85     27.95 o
 -20   7   4       10.20       18.19      5.28 o
 -19   7   4      403.90      402.16     20.67 o
 -18   7   4        5.18       11.79      6.58 o
 -17   7   4        5.45        5.47      4.87 o
 -16   7   4      267.49      247.88      5.82 o
 -15   7   4      538.38      519.68     10.64 o
 -14   7   4      326.20      328.31      6.91 o
 -13   7   4       73.05       86.35      6.31 o
 -12   7   4        5.32        8.01      4.49 o
 -11   7   4      657.87      645.53     39.95 o
 -10   7   4      198.59      196.62     10.36 o
  -9   7   4     2246.48     2092.67    156.52 o
  -8   7   4     1348.03     1243.17     71.99 o
  -7   7   4      501.19      533.78     31.27 o
  -6   7   4      750.35      751.79     35.99 o
  -5   7   4      524.11      540.49     30.35 o
  -4   7   4     1495.25     1475.28     76.75 o
  -3   7   4      179.09      161.49     14.95 o
  -2   7   4     1278.01     1223.09     61.68 o
  -1   7   4       72.11       72.88      4.56 o
   0   7   4     1274.99     1224.25     79.91 o
   1   7   4       21.21       26.48      5.24 o
   2   7   4      147.63      166.39     17.61 o
   3   7   4     2548.60     2643.78     23.72 o
   4   7   4      652.89      641.67      8.62 o
   5   7   4      701.52      728.97      8.47 o
   6   7   4      514.29      477.89     10.15 o
   7   7   4      529.92      567.38      9.96 o
   8   7   4      424.88      438.63      9.69 o
   9   7   4      751.18      788.82      8.62 o
  10   7   4       88.86      105.17      6.27 o
  11   7   4       62.80       55.71      6.25 o
  12   7   4     1174.44     1253.03     11.64 o
  13   7   4      155.78      154.49      9.19 o
  14   7   4      288.36      280.95      6.96 o
  15   7   4      262.52      240.99      7.11 o
  16   7   4      127.84      132.82      8.81 o
  17   7   4      658.05      609.28      8.47 o
  18   7   4      771.69      731.36      9.02 o
  19   7   4      928.56      861.04      9.59 o
  20   7   4       70.07       61.48      6.61 o
 -21   8   4      133.46      116.54      6.06 o
 -20   8   4      167.45      157.09      6.05 o
 -19   8   4      197.27      197.31      7.03 o
 -18   8   4      123.15      146.38     12.54 o
 -17   8   4        9.41       -6.45     10.90 o
 -16   8   4       17.15       15.08      7.94 o
 -15   8   4       88.22       91.57      5.91 o
 -14   8   4      215.21      210.34      9.37 o
 -13   8   4      240.55      253.22     10.08 o
 -12   8   4       85.78       94.10      4.96 o
 -11   8   4      415.63      405.95     29.76 o
 -10   8   4       61.72       64.34      5.21 o
  -9   8   4       28.46       39.02      5.17 o
  -8   8   4      925.70      874.58     54.93 o
  -7   8   4        2.53        4.52      4.17 o
  -6   8   4       83.57      103.93      5.67 o
  -5   8   4      214.29      205.20     17.11 o
  -4   8   4       55.61       67.08      4.43 o
  -3   8   4       58.65       54.80      5.20 o
  -2   8   4       58.44       68.66      6.02 o
  -1   8   4        9.95       10.81      4.84 o
   0   8   4       92.52       88.33      5.80 o
   1   8   4      555.28      538.44     43.29 o
   2   8   4       38.48       49.56      5.44 o
   3   8   4       38.68       68.05      8.73 o
   4   8   4     1028.66     1047.66     11.68 o
   5   8   4        2.67        6.90      8.18 o
   6   8   4      126.81      124.18      8.89 o
   7   8   4        4.70        4.15      5.85 o
   8   8   4       19.63       44.28      8.12 o
   9   8   4        4.10       -5.83      5.83 o
  10   8   4        0.96       -6.10      6.10 o
  11   8   4      453.23      452.70      9.71 o
  12   8   4       17.57       64.08      8.58 o
  13   8   4        2.15        2.45      8.68 o
  14   8   4       76.77       56.45      8.81 o
  15   8   4       52.65       48.06      8.89 o
  16   8   4      124.13      145.24      9.44 o
  17   8   4        0.18        6.65      6.40 o
  18   8   4       30.01       30.37      6.31 o
 -18   9   4       41.80       45.19      7.79 o
 -17   9   4      454.66      459.81      8.81 o
 -16   9   4       18.28       11.42      7.41 o
 -15   9   4      790.13      799.61     11.58 o
 -14   9   4      422.21      425.24     11.34 o
 -13   9   4      543.16      533.41     12.55 o
 -12   9   4      522.05      512.86     24.75 o
 -11   9   4      300.17      289.01     17.65 o
 -10   9   4      196.46      176.07     13.58 o
  -9   9   4      760.69      750.44     52.43 o
  -8   9   4      143.13      135.24      9.52 o
  -7   9   4      170.29      150.82     22.14 o
  -6   9   4       57.96       63.71      9.21 o
  -5   9   4      886.09      777.30     36.01 o
  -4   9   4      134.10      135.75      6.84 o
  -3   9   4      495.40      455.58     23.06 o
  -2   9   4       10.55       15.33      5.56 o
  -1   9   4     1127.66     1078.72     59.70 o
   0   9   4      359.00      349.63     29.10 o
   1   9   4       76.00       77.69      6.35 o
   2   9   4     1239.61     1239.73     12.31 o
   3   9   4      217.33      211.52      7.01 o
   4   9   4      184.88      176.34      9.38 o
   5   9   4      542.90      547.36     10.28 o
   6   9   4       80.70       86.86      6.29 o
   7   9   4       43.12       69.39      8.62 o
   8   9   4       15.96       22.11      6.12 o
   9   9   4      370.80      394.70     10.05 o
  10   9   4       30.13       68.09      8.75 o
  11   9   4      321.09      319.92      9.73 o
  12   9   4        6.99        8.60      6.10 o
  13   9   4      458.07      446.37      8.14 o
  14   9   4      204.83      192.73      9.59 o
  15   9   4       28.53       17.33      6.27 o
 -15  10   4       52.78       62.78      6.55 o
 -14  10   4      905.36      928.79     24.09 o
 -13  10   4      178.47      168.83      6.01 o
 -12  10   4      285.20      304.36      9.09 o
 -11  10   4       11.39       19.85      7.51 o
 -10  10   4      521.06      528.51     35.49 o
  -9  10   4       34.47       33.23      7.40 o
  -8  10   4      638.53      640.84     42.95 o
  -7  10   4       66.34       61.28      8.19 o
  -6  10   4      812.17      775.53     43.94 o
  -5  10   4      261.08      263.33     18.36 o
  -4  10   4      467.62      446.95     21.14 o
  -3  10   4      101.66       92.33      5.72 o
  -2  10   4     1429.74     1337.47     78.91 o
  -1  10   4      277.36      258.22     18.19 o
   0  10   4      433.81      391.39     18.66 o
   1  10   4      196.83      158.81      6.80 o
   2  10   4      305.34      311.05      9.77 o
   3  10   4      592.61      576.12     10.78 o
   4  10   4     1430.67     1492.56     13.15 o
   5  10   4      305.55      299.89      9.73 o
   6  10   4      517.39      515.86     10.45 o
   7  10   4       32.72       42.60      9.04 o
   8  10   4      535.63      482.13      8.24 o
   9  10   4       45.66       40.42      9.21 o
  10  10   4     1123.83     1149.20     12.31 o
  11  10   4       75.55       90.24      9.42 o
  -9  11   4      581.37      540.69     45.45 o
  -8  11   4       52.68       48.77      5.66 o
  -7  11   4      928.61      846.41     59.64 o
  -6  11   4        5.76        3.88      5.19 o
  -5  11   4      632.30      544.11     37.93 o
  -4  11   4        2.90        9.07      6.34 o
  -3  11   4     1053.16      913.71     69.47 o
  -2  11   4       37.46       35.26      6.39 o
  -1  11   4      200.36      176.13      9.90 o
   0  11   4      236.02      226.66     10.28 o
   1  11   4      584.20      536.00     11.12 o
   2  11   4      513.19      484.35     10.89 o
   3  11   4      561.23      485.19     11.12 o
   4  11   4       72.70       66.07      6.90 o
   5  11   4      290.16      271.85      7.80 o
   6  11   4      151.48      120.80      9.65 o
 -28   1   5       14.83       38.31      9.62 o
 -27   1   5      315.34      329.29     22.39 o
 -26   1   5       19.84       10.95      5.36 o
 -25   1   5      187.68      191.50      7.08 o
 -24   1   5      144.43      136.43      6.24 o
 -23   1   5      554.11      562.24      6.10 o
 -22   1   5      105.45       95.78      4.95 o
 -21   1   5     1432.48     1351.65     43.62 o
 -20   1   5      180.54      183.48      5.07 o
 -19   1   5      245.69      246.50      5.36 o
 -18   1   5      170.27      183.88      4.42 o
 -17   1   5       82.66       94.98      7.75 o
 -16   1   5       39.07       45.46      5.33 o
 -15   1   5     1299.78     1252.21     15.56 o
 -14   1   5      709.78      688.31     11.63 o
 -13   1   5     1783.22     1644.95     32.68 o
 -12   1   5      171.10      174.68      3.97 o
 -11   1   5     1265.95     1230.81     22.90 o
 -10   1   5      202.48      199.97      4.66 o
  -9   1   5     4873.93     4406.69     64.62 o
  -8   1   5      308.06      283.81      6.49 o
  -7   1   5     3455.70     2968.87     45.48 o
  -6   1   5     1739.63     1580.60     17.48 o
  -5   1   5     3050.12     2680.37     44.41 o
  -4   1   5       27.95       43.29      5.02 o
  -3   1   5     1051.77      923.90     14.23 o
  -2   1   5      795.29      778.58     12.86 o
  -1   1   5     4708.65     4230.25    102.59 o
   0   1   5     2110.03     1955.10     52.23 o
   1   1   5      959.02      891.01     14.79 o
   2   1   5      779.30      779.76     14.08 o
   3   1   5     2186.62     2362.77     49.35 o
   4   1   5      825.52      864.81     17.04 o
   5   1   5     2439.88     2527.13     37.91 o
   6   1   5      439.14      387.58      5.47 o
   7   1   5       54.33       79.71      3.47 o
   8   1   5     2077.56     2248.99     23.32 o
   9   1   5      835.49      955.01     20.01 o
  10   1   5      254.19      285.91      4.76 o
  11   1   5      639.57      671.71      6.18 o
  12   1   5      970.42      971.26      7.41 o
  13   1   5      259.24      248.90     18.99 o
  14   1   5     1138.56     1113.05     11.20 o
  15   1   5        3.37       20.70     15.24 o
  16   1   5      840.03      863.17      7.11 o
  17   1   5     1582.92     1594.06     18.49 o
  18   1   5      791.44      777.72      7.67 o
  19   1   5       42.12       53.26      6.15 o
  20   1   5      168.36      167.67      5.45 o
  21   1   5       11.56       25.25      5.58 o
  22   1   5      326.24      324.62     11.76 o
  23   1   5      148.99      169.07      5.66 o
  24   1   5      320.17      282.96      7.19 o
 -28   2   5     1338.00     1253.90     96.00 o
 -27   2   5       16.48       17.18     18.83 o
 -26   2   5     2161.08     2159.21     80.57 o
 -25   2   5       11.67       10.02      5.06 o
 -24   2   5     1734.34     1650.55     70.05 o
 -23   2   5       29.54       41.40     12.03 o
 -22   2   5     1718.41     1639.44    131.49 o
 -21   2   5        0.15        4.04      6.51 o
 -20   2   5     4024.87     3761.82    178.13 o
 -19   2   5        5.51        8.17      4.65 o
 -18   2   5      797.66      890.14     42.73 o
 -17   2   5        2.71        7.31      6.67 o
 -16   2   5      541.98      558.65     25.55 o
 -15   2   5      115.17      120.70      7.56 o
 -14   2   5     3342.62     3295.85     80.65 o
 -13   2   5      236.98      219.38      9.64 o
 -12   2   5     1207.63     1190.84     49.30 o
 -11   2   5       33.63       38.87      3.22 o
 -10   2   5     9715.62     9242.69    285.25 o
  -9   2   5      355.85      314.78     14.43 o
  -8   2   5     3254.15     2740.00     66.86 o
  -7   2   5      140.86      128.79      3.74 o
  -6   2   5     3928.88     3656.38     84.23 o
  -5   2   5      499.14      447.43      4.81 o
  -4   2   5     1862.84     1404.64     28.02 o
  -3   2   5      257.54      201.03      3.97 o
  -2   2   5     5196.71     4677.13    135.16 o
  -1   2   5     1235.18     1131.91     36.99 o
   0   2   5      647.22      554.62     27.80 o
   1   2   5        7.73       19.80      3.96 o
   2   2   5     7404.26     7216.69    249.59 o
   3   2   5     1160.89     1159.49     30.12 o
   4   2   5     4014.13     3895.79     96.60 o
   5   2   5      426.47      410.49     12.12 o
   6   2   5     1751.24     1657.37     34.98 o
   7   2   5       69.44       88.98      4.31 o
   8   2   5     4409.75     4652.85     70.16 o
   9   2   5      175.22      203.74      4.26 o
  10   2   5     2988.28     3002.28     88.17 o
  11   2   5      378.44      432.28      7.21 o
  12   2   5     2597.36     2776.52     90.89 o
  13   2   5      370.38      362.98      6.95 o
  14   2   5     3967.05     4006.90     88.09 o
  15   2   5      158.83      159.34      5.52 o
  16   2   5     4010.44     4028.53     85.99 o
  17   2   5     1157.75     1136.40      8.57 o
  18   2   5      503.21      539.48     22.65 o
  19   2   5       90.90       80.15      5.24 o
  20   2   5      759.94      735.92     20.21 o
  21   2   5       22.68       17.67      5.82 o
  22   2   5      351.47      341.14     27.57 o
  23   2   5      400.50      402.50      6.35 o
  24   2   5      552.33      564.71     17.64 o
 -28   3   5       18.05       17.64      7.86 o
 -27   3   5      444.20      385.81     28.69 o
 -26   3   5        4.75       15.60      9.04 o
 -25   3   5     3408.88     3357.17    225.95 o
 -24   3   5      116.76      107.55      9.12 o
 -23   3   5     1394.20     1328.79    121.65 o
 -22   3   5      311.17      311.92     22.53 o
 -21   3   5     2320.19     2175.48    127.19 o
 -20   3   5        0.51       -4.04      4.04 o
 -19   3   5     1861.72     1863.58     50.38 o
 -18   3   5       16.01       30.16      4.66 o
 -17   3   5     1647.81     1599.85     83.24 o
 -16   3   5       80.00       86.57      4.29 o
 -15   3   5      297.70      260.19      8.85 o
 -14   3   5        4.57       10.93      4.14 o
 -13   3   5     9230.42     8454.04    310.07 o
 -12   3   5       80.45       85.02      4.43 o
 -11   3   5     7175.54     6948.24    251.47 o
 -10   3   5       80.10       93.15      5.81 o
  -9   3   5      852.96      717.80     19.54 o
  -8   3   5      917.72      827.15     23.40 o
  -7   3   5     8966.51     8069.96    221.75 o
  -6   3   5      294.66      253.67      5.03 o
  -5   3   5    11452.98    10593.56    301.84 o
  -4   3   5      500.76      449.00     14.63 o
  -3   3   5      454.70      318.90     10.32 o
  -2   3   5     1474.35     1366.62     43.81 o
  -1   3   5      211.35      158.78      4.50 o
   0   3   5      217.65      234.27     12.55 o
   1   3   5    14276.20    14239.23    528.31 o
   2   3   5     5251.52     5160.53    199.44 o
   3   3   5     1624.17     1455.24     54.08 o
   4   3   5      912.30      906.95     32.46 o
   5   3   5     1303.23     1283.36     41.25 o
   6   3   5      714.03      714.35     24.13 o
   7   3   5     1663.32     1609.45     54.36 o
   8   3   5     1438.10     1457.99     41.28 o
   9   3   5     3014.97     3199.76    108.80 o
  10   3   5     1952.33     1892.57    115.76 o
  11   3   5     1613.84     1695.75     93.53 o
  12   3   5       67.38       88.79      6.43 o
  13   3   5     1669.78     1759.28     88.47 o
  14   3   5     2271.48     2148.07     64.43 o
  15   3   5     1743.94     1770.93     72.45 o
  16   3   5     1936.35     1898.85     53.76 o
  17   3   5     1524.62     1550.91     32.50 o
  18   3   5      423.24      420.93     35.10 o
  19   3   5       60.35       60.37      6.16 o
  20   3   5      808.37      735.22     39.78 o
  21   3   5       11.26       11.45      5.04 o
  22   3   5      211.41      159.33     10.68 o
  23   3   5      215.45      220.66     11.89 o
 -27   4   5       18.88       34.61      6.24 o
 -26   4   5     1020.69      958.60     22.29 o
 -25   4   5      141.65      154.48      6.48 o
 -24   4   5     1714.12     1771.28    145.31 o
 -23   4   5       37.24       46.76      7.62 o
 -22   4   5     1160.85     1100.43     74.07 o
 -21   4   5       54.36       64.29     15.27 o
 -20   4   5      554.47      566.10     47.19 o
 -19   4   5      190.86      200.19     11.49 o
 -18   4   5     1212.39     1203.29     33.45 o
 -17   4   5      602.25      581.40     18.16 o
 -16   4   5      521.92      514.05     11.87 o
 -15   4   5      582.26      545.32     24.30 o
 -14   4   5       77.29       83.95      6.54 o
 -13   4   5     1200.93     1120.26     41.77 o
 -12   4   5     4567.55     4272.42    143.68 o
 -11   4   5      479.97      456.65     20.12 o
 -10   4   5     4685.07     4279.05    113.46 o
  -9   4   5      622.76      591.57     16.21 o
  -8   4   5     4820.96     4649.98    130.88 o
  -7   4   5      524.73      521.48     20.16 o
  -6   4   5     3269.01     3137.24     93.27 o
  -5   4   5     1316.77     1251.14     36.63 o
  -4   4   5     5128.22     5154.56    187.18 o
  -3   4   5      182.44      145.24      6.08 o
  -2   4   5     1991.19     1814.03     93.27 o
  -1   4   5      252.95      230.08     12.81 o
   0   4   5     3474.79     3491.63    125.85 o
   1   4   5      279.82      255.04     12.55 o
   2   4   5     3063.29     3097.45    122.96 o
   3   4   5     2292.22     2244.38     70.04 o
   4   4   5     1177.41     1161.56     37.96 o
   5   4   5      349.25      357.83     14.24 o
   6   4   5     1470.29     1438.77     50.68 o
   7   4   5     1248.56     1297.63     49.05 o
   8   4   5     1536.33     1629.81     61.66 o
   9   4   5      561.60      563.88     40.87 o
  10   4   5      785.69      782.35     88.57 o
  11   4   5      417.09      448.01     35.39 o
  12   4   5     1402.27     1447.10     95.00 o
  13   4   5      470.73      500.39     35.28 o
  14   4   5     2081.52     2007.12    101.51 o
  15   4   5     1781.80     1701.02     96.58 o
  16   4   5     1415.26     1433.57     94.14 o
  17   4   5       78.38       82.07      8.72 o
  18   4   5        4.88       10.13      5.02 o
  19   4   5     1309.84     1235.57     59.08 o
  20   4   5      160.95      164.28      5.05 o
  21   4   5      176.74      164.03      9.89 o
  22   4   5       91.42       77.10     14.10 o
 -26   5   5      133.65      125.81     12.16 o
 -25   5   5        4.51        8.57      4.98 o
 -24   5   5      124.75      126.76      6.55 o
 -23   5   5      418.94      414.89     29.44 o
 -22   5   5        7.80        6.40      4.73 o
 -21   5   5      714.69      730.31     21.83 o
 -20   5   5       15.23       11.11      6.03 o
 -19   5   5       65.24       84.50     15.86 o
 -18   5   5       10.28       14.08      4.77 o
 -17   5   5      426.60      406.51      7.30 o
 -16   5   5       70.64       84.04     11.55 o
 -15   5   5      461.72      464.27     15.10 o
 -14   5   5      454.75      412.60     10.50 o
 -13   5   5        6.38       13.90      5.82 o
 -12   5   5       96.38       91.64      5.58 o
 -11   5   5       18.54       30.05      3.68 o
 -10   5   5        0.83        5.05      5.56 o
  -9   5   5      574.88      487.78     24.71 o
  -8   5   5      139.21      137.99      5.50 o
  -7   5   5      255.11      291.20      8.99 o
  -6   5   5      450.03      444.38     15.13 o
  -5   5   5       87.30       74.25      4.38 o
  -4   5   5      140.80      151.53      4.86 o
  -3   5   5       67.76       63.09      3.94 o
  -2   5   5      137.67      142.82      6.99 o
  -1   5   5       24.96       23.46      3.80 o
   0   5   5      183.55      182.97     11.16 o
   1   5   5        1.34        9.04      4.00 o
   2   5   5       33.44       38.08      3.96 o
   3   5   5      219.99      191.67      8.17 o
   4   5   5        0.86       -1.79      4.10 o
   5   5   5      332.38      362.36     10.75 o
   6   5   5       12.08        7.05      4.02 o
   7   5   5        1.41        7.49      5.41 o
   8   5   5       25.71       25.38      5.41 o
   9   5   5      405.24      390.18     36.32 o
  10   5   5       94.88      105.80     15.06 o
  11   5   5      362.26      335.66     34.99 o
  12   5   5      196.28      163.72     15.68 o
  13   5   5      284.81      319.72     33.70 o
  14   5   5       17.26       16.51      6.91 o
  15   5   5      558.17      491.30     21.61 o
  16   5   5       38.13       44.46      5.54 o
  17   5   5       26.19       29.75      5.81 o
  18   5   5      319.76      316.53     20.59 o
  19   5   5        0.54        2.69      5.82 o
  20   5   5        0.31        5.86      5.79 o
  21   5   5       76.03       68.96      5.99 o
 -24   6   5       36.02       30.78      5.17 o
 -23   6   5       23.75       28.30      6.21 o
 -22   6   5      247.78      271.59     44.20 o
 -21   6   5        0.38       11.15      9.40 o
 -20   6   5       71.23       85.06     12.28 o
 -19   6   5       25.87       36.16      7.00 o
 -18   6   5      265.11      282.45     18.15 o
 -17   6   5        3.46        3.15     12.18 o
 -16   6   5      654.99      650.36     17.61 o
 -15   6   5      703.28      696.56     12.36 o
 -14   6   5      749.47      751.88     26.68 o
 -13   6   5      213.57      214.09     15.14 o
 -12   6   5      372.04      351.68     23.92 o
 -11   6   5      142.71      136.20      6.62 o
 -10   6   5      611.23      620.84     35.27 o
  -9   6   5      386.09      355.36     12.62 o
  -8   6   5       13.27       20.79      6.43 o
  -7   6   5       38.21       36.58      9.38 o
  -6   6   5      111.48       87.26      4.63 o
  -5   6   5       46.67       47.23      4.35 o
  -4   6   5      459.25      426.28     20.51 o
  -3   6   5       68.14       78.49      5.59 o
  -2   6   5      109.89      112.34     10.92 o
  -1   6   5        0.71       10.22      4.24 o
   0   6   5      113.60      149.35      4.77 o
   1   6   5     3362.74     3373.68    235.70 o
   2   6   5     3300.33     3407.38    220.08 o
   3   6   5     1702.58     1713.53     46.48 o
   4   6   5       23.35       27.42      4.56 o
   5   6   5       32.22       40.85      5.48 o
   6   6   5      136.35      127.20      6.59 o
   7   6   5        1.96       21.19      8.26 o
   8   6   5      132.86      143.85      6.40 o
   9   6   5       10.21        4.32      8.37 o
  10   6   5      243.93      222.70      8.89 o
  11   6   5        1.03       10.70      8.08 o
  12   6   5      468.59      472.17      7.76 o
  13   6   5      484.58      484.73      9.63 o
  14   6   5       47.68       61.50      8.68 o
  15   6   5      163.75      185.30      8.83 o
  16   6   5      102.89      129.78      8.73 o
  17   6   5       39.48       46.71      9.02 o
  18   6   5      143.58      144.15      9.36 o
  19   6   5       20.17       63.83      9.00 o
  20   6   5      503.64      530.63     10.45 o
 -23   7   5      136.18      133.44      8.66 o
 -22   7   5       68.22       77.87     12.68 o
 -21   7   5      468.01      443.26      7.36 o
 -20   7   5        2.80        5.07      8.95 o
 -19   7   5      507.57      514.30     27.40 o
 -18   7   5      102.51      106.52      6.16 o
 -17   7   5      924.34      926.70     17.69 o
 -16   7   5      268.21      290.62      9.10 o
 -15   7   5      314.79      314.03     15.29 o
 -14   7   5       23.50       25.15      4.85 o
 -13   7   5     1247.99     1223.13     73.50 o
 -12   7   5        8.84        3.02      4.79 o
 -11   7   5     1106.58     1079.29     61.25 o
 -10   7   5        0.90        9.78      4.81 o
  -9   7   5      507.56      490.09     18.92 o
  -8   7   5      383.61      346.52     14.52 o
  -7   7   5      399.04      377.95     22.01 o
  -6   7   5       12.02        9.89      4.70 o
  -5   7   5      623.15      616.09     33.30 o
  -4   7   5      494.32      500.17     32.35 o
  -3   7   5      370.78      360.13     15.12 o
  -2   7   5      186.65      188.04      6.33 o
  -1   7   5      580.63      576.99     40.82 o
   0   7   5     1840.03     1877.32    126.64 o
   1   7   5     1989.77     2051.47    154.89 o
   2   7   5     1092.15     1114.67     46.46 o
   3   7   5     1232.27     1322.19     36.17 o
   4   7   5      177.45      174.37      6.63 o
   5   7   5     2395.03     2602.89     12.90 o
   6   7   5      135.19      142.43      9.40 o
   7   7   5      852.90      833.31     11.05 o
   8   7   5      108.94      112.22      8.94 o
   9   7   5      906.71      975.77      9.04 o
  10   7   5       50.32       60.43      6.25 o
  11   7   5      165.22      193.80      6.86 o
  12   7   5      501.49      498.49      9.71 o
  13   7   5      560.66      620.49     10.22 o
  14   7   5      601.69      581.41      8.05 o
  15   7   5      253.23      259.51      9.50 o
  16   7   5      386.51      403.41     10.13 o
  17   7   5      954.04      953.10      9.46 o
  18   7   5        3.34       -1.64      6.54 o
 -20   8   5     1451.19     1430.50     12.74 o
 -19   8   5      199.06      183.49      9.63 o
 -18   8   5      938.43      884.16      8.69 o
 -17   8   5        8.38        7.97      5.01 o
 -16   8   5      407.67      418.76     10.55 o
 -15   8   5      981.80     1013.01     34.98 o
 -14   8   5     2755.23     2739.20     97.04 o
 -13   8   5        4.06        7.36      4.28 o
 -12   8   5     1821.87     1804.15     97.33 o
 -11   8   5       16.53       27.37      4.28 o
 -10   8   5     2307.10     2189.09    145.15 o
  -9   8   5       32.16       30.24      4.96 o
  -8   8   5     1093.75     1128.64     66.96 o
  -7   8   5       39.44       32.72      4.94 o
  -6   8   5     3321.49     3168.74    179.84 o
  -5   8   5      314.76      302.72     23.69 o
  -4   8   5      684.91      635.38     34.79 o
  -3   8   5     1031.52      989.08     52.20 o
  -2   8   5     1497.73     1456.61     94.65 o
  -1   8   5     1328.94     1350.81    108.35 o
   0   8   5     2275.10     2282.14    168.80 o
   1   8   5      891.31      905.80     97.86 o
   2   8   5     2370.49     2305.96     31.11 o
   3   8   5      611.03      646.98     10.63 o
   4   8   5     2972.15     3077.15     15.73 o
   5   8   5      425.05      440.20      9.71 o
   6   8   5     1128.02     1144.57      9.88 o
   7   8   5       10.24       -8.64      8.64 o
   8   8   5     1288.36     1313.23     10.28 o
   9   8   5      518.51      548.62      8.10 o
  10   8   5      631.73      683.46     10.47 o
  11   8   5     1013.94      981.61      9.36 o
  12   8   5      394.06      409.60      7.68 o
  13   8   5     1086.69     1094.23     11.68 o
  14   8   5      221.63      218.40      7.07 o
  15   8   5      347.45      315.71     10.22 o
  16   8   5      982.38      878.45      9.71 o
 -18   9   5       28.03       20.52     11.19 o
 -17   9   5      154.51      142.25      6.31 o
 -16   9   5      649.61      604.84     10.14 o
 -15   9   5     1309.46     1252.62     53.25 o
 -14   9   5      112.14      116.44      6.02 o
 -13   9   5      820.14      798.70     52.33 o
 -12   9   5        9.02       15.48      5.30 o
 -11   9   5     1337.48     1340.50     75.70 o
 -10   9   5      139.44      148.04     13.08 o
  -9   9   5     1227.15     1149.25     84.22 o
  -8   9   5        7.12        9.50      5.05 o
  -7   9   5      713.49      695.67     35.64 o
  -6   9   5       20.57       22.35      4.95 o
  -5   9   5      489.04      478.81     36.31 o
  -4   9   5      604.97      586.10     34.53 o
  -3   9   5      577.57      500.64     33.05 o
  -2   9   5      302.80      266.41     14.09 o
  -1   9   5      360.10      326.94     23.78 o
   0   9   5      782.99      725.28     44.98 o
   1   9   5      677.55      664.82     19.19 o
   2   9   5      130.97      141.10      8.96 o
   3   9   5     1423.95     1414.27     12.61 o
   4   9   5        5.65        4.78      8.54 o
   5   9   5      375.18      356.32      9.67 o
   6   9   5       19.78       22.07      6.23 o
   7   9   5      470.85      508.77     10.22 o
   8   9   5       88.28      112.49      9.06 o
   9   9   5      400.57      379.81      7.74 o
  10   9   5      189.37      191.28      7.22 o
  11   9   5      120.07      115.07      6.80 o
  12   9   5      610.07      542.71      8.47 o
  13   9   5      134.45      156.67      9.40 o
 -14  10   5       20.69       18.15      6.60 o
 -13  10   5      158.94      141.05      7.51 o
 -12  10   5      454.40      441.82     28.78 o
 -11  10   5        7.43        9.95      6.69 o
 -10  10   5       50.03       49.69      6.15 o
  -9  10   5      124.71      112.10      6.50 o
  -8  10   5      381.04      332.85     15.13 o
  -7  10   5      146.65      121.06      6.49 o
  -6  10   5       36.22       45.11      5.40 o
  -5  10   5      119.02      105.26     11.25 o
  -4  10   5      170.68      158.35     10.25 o
  -3  10   5      295.80      279.28     12.56 o
  -2  10   5       44.45       43.16      5.71 o
  -1  10   5        1.17       -0.47      6.02 o
   0  10   5      491.53      502.20     25.27 o
   1  10   5      501.32      486.89     10.36 o
   2  10   5      426.57      396.76     10.11 o
   3  10   5        3.53        6.10      8.64 o
   4  10   5      380.32      358.69      7.78 o
   5  10   5       45.77       33.18      9.23 o
   6  10   5      457.68      482.34     10.36 o
   7  10   5       49.66       40.80      6.44 o
   8  10   5      305.08      273.36      9.80 o
   9  10   5       57.93       45.31      9.19 o
  -6  11   5        0.63        1.70      5.52 o
  -5  11   5       23.47       18.67      5.22 o
  -4  11   5      247.32      214.17     15.04 o
  -3  11   5       22.55       20.09      5.98 o
  -2  11   5        0.41        2.43      6.02 o
  -1  11   5       31.68       40.65      9.00 o
   0  11   5       50.54       36.69      9.15 o
   1  11   5        3.08       -5.18      8.81 o
   2  11   5       36.14       44.80      9.06 o
 -28   0   6     2490.46     2322.78     13.36 o
 -27   0   6       22.04       23.18      8.66 o
 -26   0   6     3583.05     3367.96     15.92 o
 -25   0   6        2.00       -8.68      8.68 o
 -24   0   6     5687.99     5576.34     18.65 o
 -23   0   6      101.35       99.03      8.75 o
 -22   0   6     4228.56     4097.36     16.47 o
 -21   0   6      183.00      163.28      6.63 o
 -20   0   6     2914.53     2823.51     14.37 o
 -19   0   6        8.07       11.16      4.63 o
 -18   0   6     1323.67     1421.68     41.93 o
 -17   0   6       80.73       90.27      5.83 o
 -16   0   6      970.52      991.46     29.88 o
 -15   0   6     1800.23     1712.18     31.59 o
 -14   0   6     7083.35     6928.77    298.95 o
 -13   0   6       36.32       53.71      6.04 o
 -12   0   6     1784.61     1804.44     36.34 o
 -11   0   6      578.01      531.14     11.82 o
 -10   0   6     6246.88     5715.17    198.97 o
  -9   0   6     2890.27     2575.87     61.04 o
  -8   0   6     8759.91     7771.92    102.99 o
  -7   0   6     1081.56     1021.10      7.45 o
  -6   0   6     5962.16     5553.11     14.15 o
  -5   0   6       92.99       88.08      9.99 o
  -4   0   6       78.19       17.75      6.10 o
  -3   0   6     1787.24     1558.52      9.19 o
  -2   0   6    15086.29    13803.06    120.67 o
  -1   0   6     3700.06     3261.27     11.37 o
   0   0   6     5777.68     5550.51     55.48 o
   1   0   6      226.43      186.32      7.49 o
   2   0   6     4210.34     4032.81    105.12 o
   3   0   6     1286.96     1267.82     35.93 o
   4   0   6     3640.76     3661.86    121.09 o
   5   0   6     1240.28     1151.55     15.97 o
   6   0   6      255.60      217.50      5.88 o
   7   0   6       37.52       35.28      5.13 o
   8   0   6     6127.96     6848.20    143.66 o
   9   0   6      994.49     1111.64     54.51 o
  10   0   6      667.33      678.01     25.78 o
  11   0   6      643.43      722.65      8.93 o
  12   0   6      752.49      759.93     10.84 o
  13   0   6     1046.37     1028.59      9.59 o
  14   0   6     4305.43     4245.72     18.00 o
  15   0   6      687.42      701.77     10.68 o
  16   0   6     2622.69     2617.74     14.87 o
  17   0   6     2417.06     2338.05     14.64 o
  18   0   6       10.99        9.44      6.15 o
  19   0   6       72.72       87.53      8.91 o
  20   0   6      606.95      564.19     10.40 o
  21   0   6      440.22      440.16     10.22 o
  22   0   6      225.57      221.30      9.61 o
  23   0   6     1601.02     1535.37     13.70 o
 -28   1   6        3.64       13.75      5.08 o
 -27   1   6      607.90      582.55      7.28 o
 -26   1   6       17.71        9.25     12.71 o
 -25   1   6     1161.50     1175.54     15.67 o
 -24   1   6        0.24      -10.56     10.56 o
 -23   1   6     1094.39     1089.65      7.06 o
 -22   1   6       17.09       28.83      9.95 o
 -21   1   6     2328.33     2117.51     63.67 o
 -20   1   6      149.81      154.53      4.34 o
 -19   1   6       58.19       80.57      6.35 o
 -18   1   6       11.31       17.61      7.24 o
 -17   1   6      286.14      256.64     10.83 o
 -16   1   6        0.85        6.30      6.12 o
 -15   1   6      125.17      133.42      4.03 o
 -14   1   6      422.73      416.56     13.28 o
 -13   1   6     6538.03     6026.52    108.42 o
 -12   1   6      310.53      279.76      5.86 o
 -11   1   6     2633.34     2519.91     34.04 o
 -10   1   6      663.10      636.34      9.66 o
  -9   1   6      805.63      682.89      7.01 o
  -8   1   6      307.20      280.02      8.70 o
  -7   1   6     3694.59     3161.60     27.86 o
  -6   1   6     1339.92     1196.79      9.84 o
  -5   1   6     6859.47     5914.26     53.77 o
  -4   1   6      830.65      691.59     11.43 o
  -3   1   6      866.97      648.49      6.86 o
  -2   1   6     1388.13     1333.98     24.64 o
  -1   1   6     3872.21     3527.87     58.46 o
   0   1   6     1237.79     1174.46     25.04 o
   1   1   6     3395.03     3053.95     52.28 o
   2   1   6     2892.03     2824.31     63.43 o
   3   1   6     5086.81     4944.34     58.32 o
   4   1   6     1987.04     2004.49     39.09 o
   5   1   6      223.75      203.55      7.38 o
   6   1   6      431.23      444.46      7.34 o
   7   1   6      440.19      455.11      7.33 o
   8   1   6     1662.17     1779.86     33.83 o
   9   1   6     1411.14     1512.15     24.08 o
  10   1   6     1311.66     1376.50     18.85 o
  11   1   6     1557.90     1676.86     13.61 o
  12   1   6     1055.55     1072.55     22.00 o
  13   1   6     1440.97     1451.28      9.15 o
  14   1   6     1248.22     1205.91     45.99 o
  15   1   6     2100.05     1947.91     12.29 o
  16   1   6     1618.35     1588.03     43.68 o
  17   1   6      598.67      558.23     12.02 o
  18   1   6      344.42      322.45     13.24 o
  19   1   6     1880.38     1882.15     82.13 o
  20   1   6      505.06      479.60      7.25 o
  21   1   6       34.91       33.70      6.32 o
  22   1   6      284.78      268.82      7.94 o
  23   1   6      546.74      549.62      7.77 o
 -28   2   6      207.29      175.66     27.89 o
 -27   2   6        0.09       -5.78      6.00 o
 -26   2   6      537.51      515.72     15.38 o
 -25   2   6      119.80      132.20      5.16 o
 -24   2   6     1314.41     1298.05     71.02 o
 -23   2   6       14.04       19.87      5.72 o
 -22   2   6     1879.75     1782.17     84.48 o
 -21   2   6        8.47        3.08      3.97 o
 -20   2   6        8.67        8.09      5.08 o
 -19   2   6       24.14       24.36      3.96 o
 -18   2   6      304.50      299.67     12.89 o
 -17   2   6        1.29        8.47      3.91 o
 -16   2   6      409.62      396.88     14.53 o
 -15   2   6      559.95      533.57     12.97 o
 -14   2   6      133.24      158.81     12.15 o
 -13   2   6      195.00      196.95      5.70 o
 -12   2   6     1627.99     1588.94     46.53 o
 -11   2   6       16.29       15.05      4.87 o
 -10   2   6      511.08      495.19     13.25 o
  -9   2   6      286.01      292.12      9.24 o
  -8   2   6     5401.82     5010.46     95.81 o
  -7   2   6      104.56       89.80      4.30 o
  -6   2   6      647.35      590.97     15.95 o
  -5   2   6       11.60       17.53      4.02 o
  -4   2   6      184.54      154.07      3.74 o
  -3   2   6     1154.85     1149.40     26.01 o
  -2   2   6     2928.67     2637.96     75.13 o
  -1   2   6      398.85      405.41     11.42 o
   0   2   6     1798.25     1766.60     59.05 o
   1   2   6      926.73      861.85     33.91 o
   2   2   6      174.12      159.02      8.60 o
   3   2   6      591.43      655.75     25.55 o
   4   2   6       78.52       86.46      3.92 o
   5   2   6       48.00       49.19      3.91 o
   6   2   6      147.32      150.52      4.36 o
   7   2   6      501.04      493.10     14.27 o
   8   2   6      295.80      349.20      8.67 o
   9   2   6        3.83       12.49      3.67 o
  10   2   6        2.52        4.41      3.76 o
  11   2   6       23.99       29.93      6.02 o
  12   2   6        5.47       18.02      5.95 o
  13   2   6      215.95      207.70      6.54 o
  14   2   6     1451.61     1344.82     67.34 o
  15   2   6      696.85      702.50     54.41 o
  16   2   6      137.55      128.26     12.93 o
  17   2   6       73.54       80.66      6.20 o
  18   2   6       12.09       20.24      6.16 o
  19   2   6      335.10      302.89      5.91 o
  20   2   6      338.42      319.37      9.81 o
  21   2   6       44.26       27.91      5.22 o
  22   2   6       40.03       21.42      6.41 o
 -27   3   6       36.13       39.23     12.42 o
 -26   3   6       18.94       20.98      4.31 o
 -25   3   6      146.21      173.40     13.90 o
 -24   3   6        6.50       19.54     14.79 o
 -23   3   6        4.86       -4.28      7.48 o
 -22   3   6        0.80       10.62     12.71 o
 -21   3   6       13.00       21.53      4.69 o
 -20   3   6       22.02       36.13     14.06 o
 -19   3   6       55.05       51.12      3.73 o
 -18   3   6        4.68        3.39      9.46 o
 -17   3   6      256.86      247.81      6.90 o
 -16   3   6        2.34        8.77      4.22 o
 -15   3   6     2733.75     2613.15     37.41 o
 -14   3   6      169.86      169.06      9.71 o
 -13   3   6      156.04      165.60      8.09 o
 -12   3   6      925.69      877.95     26.32 o
 -11   3   6      901.79      881.24     19.53 o
 -10   3   6      727.48      700.73     20.89 o
  -9   3   6      177.37      179.07      8.25 o
  -8   3   6      423.51      406.08     14.52 o
  -7   3   6      164.64      145.86      6.45 o
  -6   3   6      286.88      250.74      6.10 o
  -5   3   6        4.40        8.41      3.69 o
  -4   3   6     1043.21     1066.04     31.82 o
  -3   3   6      616.78      650.31     16.09 o
  -2   3   6      147.65      141.37      3.50 o
  -1   3   6      100.32       67.02      4.26 o
   0   3   6       13.73       11.72      4.25 o
   1   3   6     1386.64     1321.04     47.45 o
   2   3   6      113.33      111.15      6.02 o
   3   3   6      715.73      716.52     26.01 o
   4   3   6        0.58        9.38      5.39 o
   5   3   6      858.59      822.39     24.42 o
   6   3   6      108.26      122.79      4.21 o
   7   3   6        3.25       -0.07      5.52 o
   8   3   6       43.35       35.85      3.86 o
   9   3   6        7.01       12.55      4.17 o
  10   3   6        3.66       -1.37      5.02 o
  11   3   6        2.99        8.14      5.94 o
  12   3   6       30.83       10.11     13.92 o
  13   3   6      254.69      236.05     33.37 o
  14   3   6       21.94       19.06      4.78 o
  15   3   6      207.63      206.68      6.46 o
  16   3   6       78.30       81.92     11.49 o
  17   3   6      449.81      435.38     33.56 o
  18   3   6       30.29       38.74      6.72 o
  19   3   6      496.05      469.60     15.75 o
  20   3   6        9.63       -1.93      6.33 o
  21   3   6       94.05       95.65      6.62 o
  22   3   6       91.71       95.49      6.62 o
 -26   4   6     1485.80     1417.70     95.63 o
 -25   4   6       19.95       22.54      6.06 o
 -24   4   6       56.84       86.14      6.19 o
 -23   4   6       10.66        5.51     11.30 o
 -22   4   6     1073.75     1054.49     46.44 o
 -21   4   6        4.05        9.40      4.19 o
 -20   4   6     1639.71     1642.44     50.66 o
 -19   4   6      292.45      293.84     14.61 o
 -18   4   6      578.42      579.23      5.25 o
 -17   4   6      796.51      776.24     19.08 o
 -16   4   6      813.88      788.06     25.13 o
 -15   4   6       73.62       67.45      4.82 o
 -14   4   6     5856.24     5570.09    172.19 o
 -13   4   6     1073.51     1018.67     27.35 o
 -12   4   6      273.04      262.93      8.52 o
 -11   4   6      314.80      307.85      9.56 o
 -10   4   6     1424.35     1398.25     40.44 o
  -9   4   6       89.18       70.69      3.94 o
  -8   4   6      553.37      524.49     25.21 o
  -7   4   6       95.07       89.92      8.20 o
  -6   4   6      578.34      545.71     21.64 o
  -5   4   6      561.17      570.14     16.19 o
  -4   4   6     1532.11     1466.83     47.63 o
  -3   4   6      542.62      533.74     22.92 o
  -2   4   6     1264.89     1209.79     39.32 o
  -1   4   6      709.83      668.16     21.55 o
   0   4   6      729.01      706.97     28.03 o
   1   4   6     2454.14     2344.39     75.12 o
   2   4   6     3373.74     3426.10    122.61 o
   3   4   6       44.04       35.14      3.58 o
   4   4   6      469.29      449.69     18.45 o
   5   4   6      393.65      425.26     19.95 o
   6   4   6      321.44      325.62     14.94 o
   7   4   6      319.65      335.93     18.10 o
   8   4   6      803.14      839.25     36.27 o
   9   4   6       20.42       23.91      3.39 o
  10   4   6     1473.70     1423.35     85.75 o
  11   4   6      183.75      208.09     19.34 o
  12   4   6      796.51      771.11     70.46 o
  13   4   6     1200.22     1120.31     95.06 o
  14   4   6      343.72      342.83     35.81 o
  15   4   6      311.69      335.80     39.65 o
  16   4   6     1397.79     1384.56     89.27 o
  17   4   6       82.30       94.16     12.44 o
  18   4   6       13.50       11.41      5.39 o
  19   4   6      491.60      470.34     30.68 o
  20   4   6       43.80       64.92     11.20 o
  21   4   6      423.19      399.95     15.20 o
 -25   5   6     1164.96     1170.88     81.61 o
 -24   5   6       11.38       20.32      6.05 o
 -23   5   6      177.01      149.97      5.25 o
 -22   5   6      132.05      128.57      4.65 o
 -21   5   6      500.98      457.92     25.24 o
 -20   5   6        3.07       11.22      4.85 o
 -19   5   6      995.12     1005.53     21.52 o
 -18   5   6      166.59      172.35      8.16 o
 -17   5   6     1161.04     1128.91     12.24 o
 -16   5   6      724.10      701.77     22.30 o
 -15   5   6      817.23      763.41     24.68 o
 -14   5   6     1050.16      990.73     15.90 o
 -13   5   6     2548.38     2453.32     64.40 o
 -12   5   6      291.26      282.57      5.34 o
 -11   5   6     2599.52     2403.19     52.43 o
 -10   5   6       89.53      104.32      4.30 o
  -9   5   6       97.25       97.69      4.38 o
  -8   5   6      459.68      475.47     10.20 o
  -7   5   6     2145.52     2042.17     71.71 o
  -6   5   6      911.95      832.44     31.57 o
  -5   5   6     1890.65     1814.30     76.78 o
  -4   5   6     1609.13     1597.75     52.86 o
  -3   5   6     2000.14     1963.41     67.42 o
  -2   5   6     2578.62     2457.94     90.99 o
  -1   5   6      974.74      957.98     44.77 o
   0   5   6     4016.36     3965.95    176.32 o
   1   5   6    11194.58    11340.55    344.29 o
   2   5   6     5522.08     5528.62    192.78 o
   3   5   6       19.65       32.51      5.20 o
   4   5   6      213.15      210.98      7.95 o
   5   5   6     2035.91     2150.60     47.53 o
   6   5   6     1318.64     1395.50     32.01 o
   7   5   6     1579.72     1622.13     36.98 o
   8   5   6     1067.02     1097.12     34.03 o
   9   5   6     1422.44     1409.91     82.74 o
  10   5   6     1136.09     1075.20     88.83 o
  11   5   6      821.17      826.18     65.92 o
  12   5   6      248.47      261.29     42.96 o
  13   5   6     2907.44     2837.91    313.55 o
  14   5   6     2089.59     1871.25    135.35 o
  15   5   6      877.50      860.69     98.45 o
  16   5   6     1003.06      944.25     74.36 o
  17   5   6      496.32      474.71     35.93 o
  18   5   6      166.90      163.40     16.55 o
  19   5   6       18.20       16.58      5.87 o
  20   5   6      836.09      784.93     52.06 o
 -24   6   6      799.37      747.42     60.82 o
 -23   6   6       60.06       62.87      6.32 o
 -22   6   6      774.29      756.10     61.65 o
 -21   6   6        1.96       23.24      8.32 o
 -20   6   6     1431.05     1441.83     40.81 o
 -19   6   6       55.82       52.19      4.35 o
 -18   6   6     1577.29     1515.59     56.49 o
 -17   6   6      198.74      189.94      4.76 o
 -16   6   6     1489.51     1494.25     37.78 o
 -15   6   6        3.12       11.16      4.26 o
 -14   6   6     4007.44     3994.49    142.48 o
 -13   6   6       47.43       56.25      4.97 o
 -12   6   6     3336.02     3254.70    132.92 o
 -11   6   6       34.50       38.99      5.40 o
 -10   6   6     2344.37     2196.27     57.94 o
  -9   6   6      110.49      116.12      6.72 o
  -8   6   6     1284.34     1339.20     76.58 o
  -7   6   6      710.11      661.19     38.85 o
  -6   6   6     4122.79     3765.21    204.13 o
  -5   6   6       66.50       67.29      4.94 o
  -4   6   6     2413.02     2276.88    118.49 o
  -3   6   6       83.37       94.80      9.07 o
  -2   6   6     1519.07     1461.37     68.23 o
  -1   6   6      560.79      550.57     23.69 o
   0   6   6     5681.10     5798.77    306.27 o
   1   6   6      123.45      139.28      7.52 o
   2   6   6     2188.12     2256.58     59.50 o
   3   6   6      477.44      550.24     13.88 o
   4   6   6      343.88      362.79      8.36 o
   5   6   6      118.48      130.57      4.31 o
   6   6   6      708.18      703.61     14.80 o
   7   6   6       27.75       40.14      6.91 o
   8   6   6     1225.58     1281.10     11.68 o
   9   6   6       33.47       41.36      7.20 o
  10   6   6      595.96      605.02      9.19 o
  11   6   6       83.48       95.92      6.44 o
  12   6   6     1562.33     1549.95     10.47 o
  13   6   6      516.93      521.50      9.67 o
  14   6   6      854.55      868.63     10.80 o
  15   6   6      381.23      360.68      7.30 o
  16   6   6      820.19      807.99     10.82 o
  17   6   6      535.42      600.35     10.40 o
  18   6   6       35.12       27.71      9.25 o
 -22   7   6       45.51       42.98      6.34 o
 -21   7   6      316.88      305.57     10.53 o
 -20   7   6      180.06      176.22      5.87 o
 -19   7   6      266.02      261.34      6.84 o
 -18   7   6      147.36      137.31      6.06 o
 -17   7   6       52.60       56.40      5.04 o
 -16   7   6      371.01      385.55     18.51 o
 -15   7   6     2258.28     2163.89     97.38 o
 -14   7   6      805.84      769.44     34.19 o
 -13   7   6       27.30       35.79      4.86 o
 -12   7   6      344.59      347.41      8.71 o
 -11   7   6      184.31      175.71      9.54 o
 -10   7   6      461.88      440.73     21.30 o
  -9   7   6      471.83      457.27     17.30 o
  -8   7   6        3.67        8.99      5.32 o
  -7   7   6       55.09       60.09      5.42 o
  -6   7   6      891.96      830.87     47.94 o
  -5   7   6       55.86       43.03      4.91 o
  -4   7   6       65.12       69.61      6.52 o
  -3   7   6      791.10      777.46     62.91 o
  -2   7   6      717.25      716.13     39.46 o
  -1   7   6      836.53      845.12     49.33 o
   0   7   6     1064.72     1030.86     74.81 o
   1   7   6      145.34      168.05     14.48 o
   2   7   6     2298.64     2300.42     99.56 o
   3   7   6      439.43      430.96     12.89 o
   4   7   6      292.42      295.70      9.79 o
   5   7   6       63.33       67.37      7.57 o
   6   7   6       95.40       92.59      8.85 o
   7   7   6      188.31      206.65      8.98 o
   8   7   6      104.52       93.47      6.50 o
   9   7   6      493.16      477.26      9.75 o
  10   7   6      217.88      253.98      9.21 o
  11   7   6      879.71      821.79      8.81 o
  12   7   6      171.43      157.72      6.59 o
  13   7   6     1008.16     1039.00     11.26 o
  14   7   6      504.87      457.23     10.15 o
  15   7   6      533.98      526.68     10.45 o
  16   7   6      958.58      897.37      9.61 o
  17   7   6      100.78      101.25      9.54 o
 -20   8   6       41.81       46.71      6.68 o
 -19   8   6       30.28       38.40      5.21 o
 -18   8   6       19.08       20.13      5.13 o
 -17   8   6        0.04        0.71      4.59 o
 -16   8   6      230.29      236.99     17.45 o
 -15   8   6       88.50       95.66      7.62 o
 -14   8   6       43.01       53.29      5.48 o
 -13   8   6       10.23       15.20      4.30 o
 -12   8   6       21.56       22.95      4.20 o
 -11   8   6        4.25       10.19      4.12 o
 -10   8   6        0.59        3.77      4.08 o
  -9   8   6        0.19       -0.87      4.13 o
  -8   8   6      115.98      114.03      7.63 o
  -7   8   6      404.08      368.03     26.39 o
  -6   8   6        4.15       12.64      4.78 o
  -5   8   6        1.98        7.42      4.28 o
  -4   8   6      113.47      109.74      4.44 o
  -3   8   6        7.71       12.06      5.02 o
  -2   8   6      160.62      160.68     10.96 o
  -1   8   6       78.35       78.77      9.11 o
   0   8   6      344.68      366.68     27.41 o
   1   8   6       33.38       51.99      7.70 o
   2   8   6       15.93       18.04      4.45 o
   3   8   6      637.04      643.63     15.12 o
   4   8   6       16.97       22.21      8.24 o
   5   8   6        9.34        5.75      8.45 o
   6   8   6       10.16       15.82      8.54 o
   7   8   6      257.36      267.95      9.27 o
   8   8   6        8.40        2.73      8.60 o
   9   8   6      205.10      214.50      9.15 o
  10   8   6       20.61       27.96      8.68 o
  11   8   6       31.69       40.86      8.77 o
  12   8   6      147.44      146.20      9.15 o
  13   8   6       41.78        8.60      6.65 o
  14   8   6        0.17        7.76      9.06 o
 -16   9   6      282.29      261.19      9.86 o
 -15   9   6      464.70      423.82     14.08 o
 -14   9   6        5.23       12.15      4.59 o
 -13   9   6      151.28      145.90      6.88 o
 -12   9   6        0.41       11.74      4.98 o
 -11   9   6      341.42      319.53     14.92 o
 -10   9   6      123.45      125.14     10.38 o
  -9   9   6      289.29      284.50     14.65 o
  -8   9   6      145.04      145.67      7.58 o
  -7   9   6      341.22      336.64     16.09 o
  -6   9   6      239.65      212.15     14.85 o
  -5   9   6      209.91      222.50     16.78 o
  -4   9   6      294.60      283.62     31.10 o
  -3   9   6       71.19       58.59      4.60 o
  -2   9   6      285.70      292.88     27.19 o
  -1   9   6      137.40      126.12     12.35 o
   0   9   6       21.84       21.31      6.66 o
   1   9   6      312.51      316.66     10.29 o
   2   9   6       96.71      113.71      8.77 o
   3   9   6      342.71      310.82      9.54 o
   4   9   6       37.70       57.39      8.79 o
   5   9   6      242.03      241.64      9.40 o
   6   9   6       55.96       67.81      6.33 o
   7   9   6       66.94       64.10      9.04 o
   8   9   6      778.94      836.03     11.16 o
   9   9   6       64.01       62.32      6.57 o
  10   9   6       64.13       51.92      6.44 o
  11   9   6       19.42       47.05      8.94 o
 -12  10   6      290.55      253.96      8.77 o
 -11  10   6      113.88      110.89      5.55 o
 -10  10   6      642.63      576.24     30.87 o
  -9  10   6       98.72       96.67      5.78 o
  -8  10   6      700.88      649.73     24.23 o
  -7  10   6      243.21      223.47     21.22 o
  -6  10   6      685.41      580.80      8.22 o
  -5  10   6      226.50      189.16      6.77 o
  -4  10   6      355.42      324.53      8.97 o
  -3  10   6      276.58      212.32     18.81 o
  -2  10   6      805.47      789.93     39.04 o
  -1  10   6      594.41      588.36     33.76 o
   0  10   6      856.89      777.57     30.44 o
   1  10   6        2.41       24.71      8.70 o
   2  10   6      723.56      687.69     10.99 o
   3  10   6       47.88       24.86      9.06 o
   4  10   6     1231.70     1208.44     12.65 o
   5  10   6      186.42      178.80      9.59 o
   6  10   6      431.41      411.08     10.38 o
   7  10   6      250.63      222.99     10.17 o
 -27   1   7      291.95      279.06      6.75 o
 -26   1   7       30.08       21.24      4.84 o
 -25   1   7       24.02        9.76      4.90 o
 -24   1   7       71.49       81.51      6.29 o
 -23   1   7      579.61      553.58     30.13 o
 -22   1   7        6.68        0.03      5.66 o
 -21   1   7     1040.85      992.31     52.09 o
 -20   1   7      205.15      207.08      4.45 o
 -19   1   7      133.62      136.82      3.53 o
 -18   1   7      161.61      175.99      4.30 o
 -17   1   7      653.80      618.51     15.06 o
 -16   1   7      144.85      156.48      5.10 o
 -15   1   7     3700.59     3557.13     82.02 o
 -14   1   7      493.76      490.27     13.75 o
 -13   1   7       86.10       98.98     11.66 o
 -12   1   7       61.97       56.15      3.32 o
 -11   1   7     1242.40     1213.66     16.70 o
 -10   1   7      325.79      307.20     10.12 o
  -9   1   7      481.28      476.82      6.25 o
  -8   1   7       20.86       23.48      3.59 o
  -7   1   7      502.46      486.60     10.97 o
  -6   1   7     1167.30     1101.21      8.05 o
  -5   1   7      273.29      249.28      6.34 o
  -4   1   7      440.21      364.47      7.19 o
  -3   1   7     1503.29     1447.14      5.82 o
  -2   1   7     1760.87     1678.58     34.18 o
  -1   1   7     1115.98     1008.30     14.88 o
   0   1   7     1543.61     1376.78     32.09 o
   1   1   7      371.57      357.37      4.78 o
   2   1   7     1018.54      980.17     25.87 o
   3   1   7       10.93       19.73      3.71 o
   4   1   7     1547.39     1494.64     32.84 o
   5   1   7       30.16       39.92      4.42 o
   6   1   7      288.62      277.40      8.43 o
   7   1   7       26.75       40.96      3.83 o
   8   1   7     1874.65     1934.08     25.93 o
   9   1   7        3.92        9.64      4.10 o
  10   1   7      502.75      495.17      8.47 o
  11   1   7      116.09      132.80     11.39 o
  12   1   7     1229.53     1200.30     24.09 o
  13   1   7      493.48      460.53      6.15 o
  14   1   7      212.31      215.28     20.80 o
  15   1   7       62.98       56.20      5.18 o
  16   1   7      938.60      904.21     19.09 o
  17   1   7       49.63       51.00      6.20 o
  18   1   7       98.23       90.70     13.99 o
  19   1   7      155.35      151.34      6.70 o
  20   1   7      182.13      163.12      5.77 o
  21   1   7       55.04       56.31      5.64 o
 -27   2   7       13.96       10.99      4.46 o
 -26   2   7     1402.57     1293.29     93.98 o
 -25   2   7       32.42       34.67      5.05 o
 -24   2   7      355.10      309.52     16.71 o
 -23   2   7        8.21       17.72      8.45 o
 -22   2   7     1573.35     1527.05     43.47 o
 -21   2   7       18.62       25.04      5.04 o
 -20   2   7     1075.20     1114.28     21.76 o
 -19   2   7       85.51       76.93      3.72 o
 -18   2   7      799.27      814.32     22.94 o
 -17   2   7      274.53      279.12      7.49 o
 -16   2   7     1317.92     1293.10     28.53 o
 -15   2   7     1759.88     1727.51     34.08 o
 -14   2   7     7654.80     7390.32    133.79 o
 -13   2   7        4.33       20.26      3.03 o
 -12   2   7      181.81      182.31      3.92 o
 -11   2   7      304.82      324.51      7.21 o
 -10   2   7      836.96      758.80     10.73 o
  -9   2   7      182.84      198.62      8.02 o
  -8   2   7     3060.52     2845.58     49.07 o
  -7   2   7      156.72      162.92      4.51 o
  -6   2   7     2601.58     2362.00     13.91 o
  -5   2   7       21.84       23.33      4.36 o
  -4   2   7     1418.74     1146.13     22.82 o
  -3   2   7     1257.34     1207.88     19.71 o
  -2   2   7     9402.10     8653.51    185.35 o
  -1   2   7      817.82      729.97     26.47 o
   0   2   7     6673.24     6117.37    175.49 o
   1   2   7      850.38      839.33     22.35 o
   2   2   7     2873.54     2677.52     61.27 o
   3   2   7        6.12       13.51      3.79 o
   4   2   7     2725.44     2706.81     75.89 o
   5   2   7      365.10      382.59      9.96 o
   6   2   7      863.86      862.89     15.48 o
   7   2   7      320.63      340.79      9.21 o
   8   2   7     3290.40     3391.44     85.87 o
   9   2   7      226.37      241.38      6.03 o
  10   2   7     1885.50     1915.96     65.30 o
  11   2   7      381.63      393.76     22.45 o
  12   2   7     1716.11     1567.50      8.62 o
  13   2   7     1050.72     1014.05     44.56 o
  14   2   7     1611.79     1537.77     63.63 o
  15   2   7      223.77      233.05     14.45 o
  16   2   7     2053.23     1980.57     55.21 o
  17   2   7      505.35      465.44     18.24 o
  18   2   7       80.77       74.55      6.49 o
  19   2   7      119.46      123.33      6.51 o
  20   2   7      519.31      458.71     35.67 o
  21   2   7      573.01      525.10     41.82 o
 -26   3   7       80.33       96.27     14.87 o
 -25   3   7     1091.30     1003.70     63.48 o
 -24   3   7      118.29      144.93     16.06 o
 -23   3   7      749.59      658.71     19.83 o
 -22   3   7      128.80      133.91      9.76 o
 -21   3   7      808.23      759.36     11.12 o
 -20   3   7      227.08      226.05      8.67 o
 -19   3   7     1331.04     1318.73     12.75 o
 -18   3   7      167.08      173.63      4.33 o
 -17   3   7     2894.56     2727.06     20.63 o
 -16   3   7      253.71      296.25     17.48 o
 -15   3   7     1646.71     1596.25     37.38 o
 -14   3   7     1757.31     1677.21     30.03 o
 -13   3   7     3183.83     3137.11     74.90 o
 -12   3   7       58.86       66.50      5.26 o
 -11   3   7     2713.07     2659.89     59.29 o
 -10   3   7      226.26      222.01      8.72 o
  -9   3   7      174.51      192.00      7.91 o
  -8   3   7      419.19      409.52      4.43 o
  -7   3   7     1616.26     1506.81     30.30 o
  -6   3   7      390.74      364.75      4.35 o
  -5   3   7     3118.31     2864.02     65.07 o
  -4   3   7     2182.07     2039.44     42.01 o
  -3   3   7     4501.48     4175.06     69.22 o
  -2   3   7     2192.20     2016.86     36.25 o
  -1   3   7     3369.42     3170.92     95.97 o
   0   3   7     2301.97     2144.81     59.99 o
   1   3   7     6244.37     6052.27    184.76 o
   2   3   7     2072.73     2021.24     74.48 o
   3   3   7      273.97      249.87      4.22 o
   4   3   7      577.02      533.03     15.11 o
   5   3   7      677.44      693.17     21.91 o
   6   3   7     1048.81     1050.61     32.33 o
   7   3   7     1029.20     1087.93     32.18 o
   8   3   7      465.68      451.12     16.10 o
   9   3   7      274.92      280.36     11.75 o
  10   3   7     1562.72     1604.43     61.57 o
  11   3   7      606.73      605.62     29.10 o
  12   3   7     1352.22     1255.51     66.77 o
  13   3   7     1763.86     1647.69     74.12 o
  14   3   7     1187.06     1140.82     75.85 o
  15   3   7      818.09      759.52     38.50 o
  16   3   7      940.98      938.23     62.58 o
  17   3   7       23.38       32.15      5.01 o
  18   3   7      357.56      316.41      6.07 o
  19   3   7      802.09      698.70     43.52 o
  20   3   7     1082.40      994.15     67.73 o
 -25   4   7      165.81      166.98      6.53 o
 -24   4   7      301.49      279.04      5.66 o
 -23   4   7        0.46        6.99      4.25 o
 -22   4   7     1293.05     1263.35     37.19 o
 -21   4   7       13.26       13.73      5.44 o
 -20   4   7      263.67      277.17      8.41 o
 -19   4   7      418.35      401.42     13.22 o
 -18   4   7     1151.94     1084.60      7.79 o
 -17   4   7      305.70      307.97      5.26 o
 -16   4   7     1761.94     1739.00      6.96 o
 -15   4   7      213.27      220.27      4.51 o
 -14   4   7     2738.72     2609.21     12.48 o
 -13   4   7      721.11      736.04     13.98 o
 -12   4   7      927.73      925.70     30.84 o
 -11   4   7      120.01      135.27      5.88 o
 -10   4   7       95.73      113.74      3.16 o
  -9   4   7        8.00        9.74      3.08 o
  -8   4   7     1180.04     1239.86     37.32 o
  -7   4   7      409.72      376.65     13.11 o
  -6   4   7     1194.62     1091.73     49.51 o
  -5   4   7      447.26      447.46     10.12 o
  -4   4   7     1086.08     1059.04     27.60 o
  -3   4   7      784.38      732.89     25.81 o
  -2   4   7     1839.32     1784.25     54.47 o
  -1   4   7     1192.50     1167.60     32.68 o
   0   4   7     4685.12     4568.46    154.97 o
   1   4   7     6384.73     6241.01    208.40 o
   2   4   7      656.54      639.64     23.80 o
   3   4   7       80.21       77.63      5.76 o
   4   4   7        6.44        9.27      4.16 o
   5   4   7     1018.83     1061.25     30.34 o
   6   4   7      496.49      526.96     21.19 o
   7   4   7     1006.40     1025.67     43.81 o
   8   4   7      379.49      408.56     14.82 o
   9   4   7      332.07      348.02     11.10 o
  10   4   7      248.47      257.92     17.74 o
  11   4   7      260.96      266.57     17.01 o
  12   4   7      493.65      461.80     44.05 o
  13   4   7     1924.63     1793.68    160.17 o
  14   4   7     1080.99     1006.51     93.32 o
  15   4   7      549.71      515.75     13.90 o
  16   4   7      293.95      292.17     18.08 o
  17   4   7       89.30       89.98      6.48 o
  18   4   7      357.14      326.04     38.68 o
  19   4   7      116.62      103.22      7.15 o
 -24   5   7       12.13        9.76     12.02 o
 -23   5   7        2.06        2.65      4.23 o
 -22   5   7       39.38       41.61      5.66 o
 -21   5   7      165.61      165.29      8.79 o
 -20   5   7      132.41      133.25      7.22 o
 -19   5   7      200.67      195.17      9.38 o
 -18   5   7        2.79        7.57      4.20 o
 -17   5   7        1.10        2.83      3.57 o
 -16   5   7        5.17       14.07      5.08 o
 -15   5   7      514.76      489.46     14.95 o
 -14   5   7      114.90      117.29      6.49 o
 -13   5   7       80.21       77.60      5.99 o
 -12   5   7       12.60       22.39      8.32 o
 -11   5   7      111.82      115.21      7.96 o
 -10   5   7       47.54       48.58      4.04 o
  -9   5   7       95.36      111.35      9.01 o
  -8   5   7     1053.90      940.29     27.13 o
  -7   5   7       42.03       36.49      4.53 o
  -6   5   7       40.04       35.81      3.65 o
  -5   5   7       11.24        8.45      3.91 o
  -4   5   7       10.14       17.28      5.93 o
  -3   5   7      689.35      635.71     23.00 o
  -2   5   7       92.66      101.74      4.62 o
  -1   5   7     1545.49     1506.31     55.41 o
   0   5   7       78.61       83.63      7.39 o
   1   5   7       61.03       68.75      3.47 o
   2   5   7      457.83      445.45      5.66 o
   3   5   7      588.17      575.80     12.08 o
   4   5   7      896.79      909.66     19.76 o
   5   5   7       77.61       77.42      6.43 o
   6   5   7       26.96       39.45      4.19 o
   7   5   7        3.16        4.23      4.34 o
   8   5   7       31.94       34.40      4.54 o
   9   5   7        0.77       -2.24      4.58 o
  10   5   7       10.06        7.03      5.12 o
  11   5   7      316.49      294.47     27.74 o
  12   5   7      224.38      200.72     27.14 o
  13   5   7      107.10       96.68     11.89 o
  14   5   7      228.50      217.38     19.11 o
  15   5   7       72.16       55.02      6.41 o
  16   5   7      112.91      120.95      5.87 o
  17   5   7       13.83       11.12      6.96 o
  18   5   7      144.32      174.80     40.24 o
 -23   6   7       40.58       31.58      6.39 o
 -22   6   7      255.07      264.06     10.76 o
 -21   6   7        1.30        1.67      5.34 o
 -20   6   7       99.31      107.93      7.67 o
 -19   6   7        6.80       19.30      8.78 o
 -18   6   7      403.34      379.50     15.26 o
 -17   6   7      533.47      522.84     14.09 o
 -16   6   7       17.20       21.24      4.18 o
 -15   6   7      403.33      410.82      5.10 o
 -14   6   7      414.72      395.72     19.04 o
 -13   6   7      305.68      314.55      8.44 o
 -12   6   7      318.61      319.50      5.30 o
 -11   6   7        5.32        4.94      3.60 o
 -10   6   7       75.38       73.51      7.16 o
  -9   6   7       13.39       12.18      4.12 o
  -8   6   7      497.19      433.72     27.30 o
  -7   6   7      239.53      214.96      5.88 o
  -6   6   7       33.97       37.76      3.66 o
  -5   6   7       34.87       45.86      3.61 o
  -4   6   7       58.02       52.15      4.72 o
  -3   6   7      168.59      159.75      6.15 o
  -2   6   7        5.42        3.31      3.81 o
  -1   6   7       10.66       16.36      5.62 o
   0   6   7       28.17       27.58      3.84 o
   1   6   7        0.71        6.04      4.16 o
   2   6   7        1.83       -0.23      4.38 o
   3   6   7       48.11       45.96      3.98 o
   4   6   7      243.85      234.13      4.32 o
   5   6   7      378.46      415.41      4.96 o
   6   6   7       34.90       40.93      6.76 o
   7   6   7      957.29     1041.00     22.32 o
   8   6   7      296.36      341.21     16.70 o
   9   6   7       97.17       85.58      8.42 o
  10   6   7       98.79       97.21     12.44 o
  11   6   7       37.01       47.36      7.02 o
  12   6   7      184.59      168.89      7.72 o
  13   6   7       63.54       49.84      6.02 o
  14   6   7       44.12       61.52     11.28 o
  15   6   7      115.94      109.72      6.73 o
  16   6   7      133.62      142.30      9.29 o
 -21   7   7      423.37      405.62     24.51 o
 -20   7   7       18.48       13.28      8.09 o
 -19   7   7      181.43      171.36     14.36 o
 -18   7   7      110.57       97.68      4.53 o
 -17   7   7      192.69      195.26      7.26 o
 -16   7   7      161.53      155.90      9.64 o
 -15   7   7      922.61      874.28     30.38 o
 -14   7   7        8.28       10.58      6.99 o
 -13   7   7      582.13      577.85     20.77 o
 -12   7   7      300.06      285.01      9.30 o
 -11   7   7      735.90      679.39     24.01 o
 -10   7   7       71.00       80.93      4.93 o
  -9   7   7      553.07      563.80     19.24 o
  -8   7   7      426.85      407.30     14.84 o
  -7   7   7     2083.02     1960.95    113.41 o
  -6   7   7      613.48      546.05     35.05 o
  -5   7   7      619.66      627.21     23.48 o
  -4   7   7       61.53       61.73      4.32 o
  -3   7   7      783.19      794.35     44.94 o
  -2   7   7      243.26      252.18     18.91 o
  -1   7   7      992.53     1036.21     64.47 o
   0   7   7      112.04      120.95     12.74 o
   1   7   7     1929.28     1888.84    109.66 o
   2   7   7       50.76       56.83      4.36 o
   3   7   7      178.07      182.06     11.36 o
   4   7   7      502.66      500.73      5.61 o
   5   7   7      697.47      791.00      6.79 o
   6   7   7      343.47      359.42     16.07 o
   7   7   7     1077.89     1088.98     11.28 o
   8   7   7     1188.36     1236.84     11.70 o
   9   7   7      726.96      749.86     10.59 o
  10   7   7       41.65       39.79      8.89 o
  11   7   7      384.13      416.71      9.82 o
  12   7   7       23.44       22.76      8.96 o
  13   7   7      878.30      845.79      9.15 o
  14   7   7      134.67      114.84      9.67 o
  15   7   7      383.09      343.10     10.24 o
 -18   8   7      470.19      445.11     48.59 o
 -17   8   7      510.77      474.65     19.69 o
 -16   8   7      995.77      989.19     34.39 o
 -15   8   7       58.63       68.68      5.92 o
 -14   8   7     1448.88     1419.80     49.63 o
 -13   8   7      314.05      301.16     19.25 o
 -12   8   7     1015.99      980.04     30.38 o
 -11   8   7      133.24      126.60      8.78 o
 -10   8   7      978.11      902.34     62.98 o
  -9   8   7      499.76      483.86     21.73 o
  -8   8   7     1180.23     1139.80     60.00 o
  -7   8   7      495.14      472.89     26.27 o
  -6   8   7     1504.79     1435.49     75.91 o
  -5   8   7      244.69      254.60     18.03 o
  -4   8   7      806.10      821.08     40.77 o
  -3   8   7      315.11      287.22      5.17 o
  -2   8   7     1177.34     1179.04     69.34 o
  -1   8   7     1627.37     1613.29    115.78 o
   0   8   7     1562.05     1547.11     92.93 o
   1   8   7       11.33       13.66      4.02 o
   2   8   7      239.89      277.23      5.77 o
   3   8   7     1999.25     2039.94     69.83 o
   4   8   7      620.49      624.15     27.35 o
   5   8   7      970.45      959.37     11.12 o
   6   8   7      354.80      353.48      7.57 o
   7   8   7      845.78      891.22     11.14 o
   8   8   7      656.25      715.57     10.57 o
   9   8   7      996.80     1035.51     11.52 o
  10   8   7      337.86      367.50      9.86 o
  11   8   7      282.65      283.89      9.82 o
  12   8   7     1072.90      893.63      9.63 o
 -15   9   7     1110.12     1014.67     31.16 o
 -14   9   7      283.00      267.67      5.89 o
 -13   9   7      362.08      332.15      6.60 o
 -12   9   7      193.81      178.30      5.52 o
 -11   9   7      254.51      240.89     16.17 o
 -10   9   7       53.31       57.79      5.15 o
  -9   9   7      618.85      601.64     41.64 o
  -8   9   7       76.13       93.98      9.61 o
  -7   9   7      365.72      318.82     18.75 o
  -6   9   7      112.16      109.10      5.22 o
  -5   9   7      222.20      206.32     10.62 o
  -4   9   7        9.09        7.74      5.19 o
  -3   9   7      642.28      607.68     42.17 o
  -2   9   7      252.32      272.48     23.24 o
  -1   9   7      672.85      642.64     46.50 o
   0   9   7       26.07       37.41      7.58 o
   1   9   7       92.75       84.38      7.32 o
   2   9   7      353.23      307.00      9.73 o
   3   9   7      343.61      336.24      9.82 o
   4   9   7      969.30      884.03      9.33 o
   5   9   7       79.91       56.89      9.19 o
   6   9   7      204.14      239.75      9.59 o
   7   9   7      387.11      396.23     10.24 o
   8   9   7      802.50      752.49      9.27 o
  -9  10   7        9.93       14.30      9.63 o
  -8  10   7      355.18      315.09     21.21 o
  -7  10   7       20.07       19.96      5.22 o
  -6  10   7      187.23      193.80     15.40 o
  -5  10   7        1.67        7.28     10.06 o
  -4  10   7      712.13      661.18     48.04 o
  -3  10   7       55.55       61.04      7.06 o
  -2  10   7      345.03      292.81      7.88 o
  -1  10   7       99.96       83.43      9.10 o
   0  10   7      385.64      402.67     15.29 o
   1  10   7       52.64       53.87      9.02 o
   2  10   7      218.36      231.51      9.73 o
 -26   0   8      364.76      354.39      9.52 o
 -25   0   8        2.49       10.57      8.35 o
 -24   0   8      192.63      140.62      6.46 o
 -23   0   8      358.94      344.49      9.36 o
 -22   0   8     1268.97     1323.75     24.25 o
 -21   0   8      725.17      657.41     49.44 o
 -20   0   8     2254.21     2374.98    143.97 o
 -19   0   8       51.84       67.34      4.90 o
 -18   0   8     3461.89     3464.00     79.14 o
 -17   0   8      515.47      518.42      5.99 o
 -16   0   8     4050.03     4075.44    122.22 o
 -15   0   8     3332.78     3302.27     48.61 o
 -14   0   8     7277.79     7055.02    328.66 o
 -13   0   8       34.76       26.25      5.67 o
 -12   0   8       87.03       75.97      4.87 o
 -11   0   8      309.48      321.90      5.38 o
 -10   0   8      227.81      234.35      6.08 o
  -9   0   8      665.71      665.93     35.72 o
  -8   0   8      852.17      841.39      6.62 o
  -7   0   8      440.89      406.56     10.74 o
  -6   0   8     2539.70     2407.15      8.77 o
  -5   0   8      189.80      153.91      7.66 o
  -4   0   8     3509.99     3157.21     30.10 o
  -3   0   8     2694.90     2599.28     22.56 o
  -2   0   8     6343.01     6049.78     48.13 o
  -1   0   8     1230.74     1091.86     45.41 o
   0   0   8     4177.66     3884.55     85.71 o
   1   0   8      103.93      108.73      9.43 o
   2   0   8     1293.38     1238.69     64.70 o
   3   0   8      937.87      976.37     15.59 o
   4   0   8      428.64      481.40     34.98 o
   5   0   8      163.66      150.33     13.47 o
   6   0   8      444.25      439.86     18.88 o
   7   0   8      746.79      753.85     54.56 o
   8   0   8      511.61      497.39      8.60 o
   9   0   8     1121.63     1113.95     32.55 o
  10   0   8      751.34      742.58     47.99 o
  11   0   8     1571.92     1584.33    107.97 o
  12   0   8      600.47      572.42     22.14 o
  13   0   8      894.79      855.73     10.95 o
  14   0   8       10.06       -4.03      8.54 o
  15   0   8      585.71      556.66      8.22 o
  16   0   8      238.63      245.67      9.44 o
  17   0   8     1118.67     1060.71      9.96 o
  18   0   8      108.74       86.48      9.29 o
  19   0   8      534.94      465.89      8.33 o
 -26   1   8       44.61       50.64     20.79 o
 -25   1   8        9.12        8.60     10.35 o
 -24   1   8       52.28       41.90      8.08 o
 -23   1   8      245.10      215.57      4.77 o
 -22   1   8       46.90       56.74      4.18 o
 -21   1   8      320.58      322.01     16.98 o
 -20   1   8      117.92      129.78      5.31 o
 -19   1   8     2551.18     2494.07     68.44 o
 -18   1   8      434.55      423.93     11.63 o
 -17   1   8     2882.27     2868.62     73.02 o
 -16   1   8      588.71      595.01     12.59 o
 -15   1   8     6286.25     6137.87    153.08 o
 -14   1   8      556.30      552.10      6.81 o
 -13   1   8      163.86      171.53      7.17 o
 -12   1   8      209.50      207.47      3.91 o
 -11   1   8     1019.10     1049.82     20.63 o
 -10   1   8      550.89      546.59      7.26 o
  -9   1   8      261.16      277.48      4.23 o
  -8   1   8      849.81      855.02     14.34 o
  -7   1   8      209.96      211.29      4.28 o
  -6   1   8      856.50      834.68     10.42 o
  -5   1   8     1179.88     1048.98      4.63 o
  -4   1   8     2000.60     1844.49     23.17 o
  -3   1   8     9806.81     9295.34     87.68 o
  -2   1   8     4379.75     4153.44     26.61 o
  -1   1   8     1920.78     1717.38     17.76 o
   0   1   8     2045.41     1975.05     11.74 o
   1   1   8     3095.32     3027.96     51.91 o
   2   1   8      548.62      515.03      8.01 o
   3   1   8       40.98       41.82      4.25 o
   4   1   8     1748.61     1737.75     28.66 o
   5   1   8     1582.91     1601.89     19.89 o
   6   1   8      924.24      920.75     24.95 o
   7   1   8     1467.46     1517.65     50.53 o
   8   1   8     1037.55     1061.86     22.71 o
   9   1   8      239.29      233.87      8.71 o
  10   1   8      836.54      797.53     23.04 o
  11   1   8     1141.12     1129.98     32.60 o
  12   1   8     1627.60     1619.69     35.99 o
  13   1   8     2361.44     2247.50     19.10 o
  14   1   8      403.18      398.44      6.09 o
  15   1   8       94.57      116.03      6.42 o
  16   1   8      412.68      396.37     24.30 o
  17   1   8      402.07      387.51     10.06 o
  18   1   8      176.76      165.75     13.15 o
  19   1   8      522.67      475.45     23.87 o
 -26   2   8      117.45      108.49      5.37 o
 -25   2   8       18.03       40.29      6.12 o
 -24   2   8       85.18      114.04      6.20 o
 -23   2   8        4.82       16.97      8.24 o
 -22   2   8      757.37      754.46      7.17 o
 -21   2   8       13.58       10.22      4.72 o
 -20   2   8      852.55      837.72     15.50 o
 -19   2   8       16.10       13.72      6.21 o
 -18   2   8     1443.17     1440.42     25.20 o
 -17   2   8       14.86       17.19      4.26 o
 -16   2   8     1219.18     1249.20     19.76 o
 -15   2   8      309.40      321.48     11.94 o
 -14   2   8     2766.93     2719.95     51.76 o
 -13   2   8      439.35      445.23      4.06 o
 -12   2   8      132.85      128.01      4.74 o
 -11   2   8      215.71      202.02      8.25 o
 -10   2   8       39.48       43.32      3.66 o
  -9   2   8      742.01      704.06     18.97 o
  -8   2   8       66.47       73.98      3.99 o
  -7   2   8       30.92       19.98      4.23 o
  -6   2   8      472.77      415.18      6.87 o
  -5   2   8      384.47      366.30      7.10 o
  -4   2   8     1196.17     1156.38     19.58 o
  -3   2   8        5.74       18.85      3.70 o
  -2   2   8      592.44      554.95     11.87 o
  -1   2   8      157.60      138.00     13.07 o
   0   2   8     1420.46     1348.96     21.31 o
   1   2   8     1673.70     1531.76     48.72 o
   2   2   8      447.35      435.40     12.09 o
   3   2   8      463.17      478.02     16.07 o
   4   2   8      302.72      311.69      8.37 o
   5   2   8       19.30       25.23      3.42 o
   6   2   8      519.74      511.97      7.02 o
   7   2   8      154.77      138.30      3.83 o
   8   2   8        9.06        4.04      3.68 o
   9   2   8       36.35       37.31      4.88 o
  10   2   8      231.85      232.25      7.93 o
  11   2   8       67.53       79.28      6.59 o
  12   2   8      242.46      233.91     17.00 o
  13   2   8      505.50      457.70      7.00 o
  14   2   8       33.74       39.39      8.16 o
  15   2   8       88.42      108.69     15.70 o
  16   2   8       17.06       19.73      4.96 o
  17   2   8       18.38       24.66      6.16 o
  18   2   8      340.00      299.56      5.96 o
  19   2   8      289.77      239.87      7.11 o
 -25   3   8        8.45       13.54      5.04 o
 -24   3   8       14.18       20.01      5.07 o
 -23   3   8      880.05      883.42     10.14 o
 -22   3   8       71.40       70.41      8.85 o
 -21   3   8      223.87      194.95      4.55 o
 -20   3   8        7.80        8.97      4.11 o
 -19   3   8      401.31      401.52      6.98 o
 -18   3   8      105.83      110.00      6.14 o
 -17   3   8       54.27       48.09      5.00 o
 -16   3   8      109.75      112.78      4.40 o
 -15   3   8      134.18      138.03      4.42 o
 -14   3   8       99.02       95.70      9.85 o
 -13   3   8       74.14       84.79      5.41 o
 -12   3   8       21.58       32.17     11.80 o
 -11   3   8     1040.11     1035.10     30.28 o
 -10   3   8        8.23        3.69      7.89 o
  -9   3   8      398.75      371.26      5.79 o
  -8   3   8        0.21        3.59      5.37 o
  -7   3   8      623.38      594.60      7.34 o
  -6   3   8       11.29       18.22      3.27 o
  -5   3   8       62.63       69.83      4.38 o
  -4   3   8       32.12       34.80      3.41 o
  -3   3   8      214.46      217.19      4.11 o
  -2   3   8       28.38       27.33      4.54 o
  -1   3   8        2.12        9.07      3.59 o
   0   3   8      145.68      158.45      6.09 o
   1   3   8        1.92        5.00      3.57 o
   2   3   8        0.85        5.37      5.75 o
   3   3   8      270.62      269.00      6.44 o
   4   3   8      976.75      937.33     20.98 o
   5   3   8       38.41       40.79      3.72 o
   6   3   8        0.90        6.34      5.57 o
   7   3   8      344.72      393.83     16.40 o
   8   3   8      225.61      203.88      4.52 o
   9   3   8      154.37      165.19      3.75 o
  10   3   8       15.68       21.62      3.73 o
  11   3   8       13.71       20.46      5.29 o
  12   3   8        6.80        6.57      4.88 o
  13   3   8        4.67        3.24      6.04 o
  14   3   8      357.05      358.09     12.04 o
  15   3   8      541.02      479.85     37.45 o
  16   3   8       90.23       78.52      6.30 o
  17   3   8       37.36       44.70      8.05 o
  18   3   8        4.28       -7.04      7.04 o
 -24   4   8      396.89      365.13     15.85 o
 -23   4   8      175.98      160.07      4.74 o
 -22   4   8      680.49      623.45     14.07 o
 -21   4   8        1.71       12.96      4.18 o
 -20   4   8      108.17      117.65      8.65 o
 -19   4   8      273.35      272.27     11.92 o
 -18   4   8      443.19      433.87      6.66 o
 -17   4   8      445.24      435.50     10.30 o
 -16   4   8      136.49      124.40      9.21 o
 -15   4   8       85.90       96.97      7.67 o
 -14   4   8      671.85      660.20     15.47 o
 -13   4   8       86.00       92.63      3.47 o
 -12   4   8     1342.43     1309.72     29.79 o
 -11   4   8      638.00      628.76     18.45 o
 -10   4   8      133.96      143.26      3.82 o
  -9   4   8      299.93      308.28     12.85 o
  -8   4   8     3021.78     2827.50     69.14 o
  -7   4   8      465.76      465.88     10.77 o
  -6   4   8      289.75      295.18     13.06 o
  -5   4   8      161.10      167.01      5.93 o
  -4   4   8      243.63      225.42      7.92 o
  -3   4   8       45.80       50.29      3.46 o
  -2   4   8     1004.84      969.21     16.36 o
  -1   4   8        5.09        5.23      3.60 o
   0   4   8     1086.91     1076.69     25.87 o
   1   4   8      676.98      683.18     20.02 o
   2   4   8       72.07       78.77      4.78 o
   3   4   8       12.24       21.78      4.16 o
   4   4   8     2373.89     2441.15     66.50 o
   5   4   8     1476.37     1602.81     64.03 o
   6   4   8      224.08      244.00     10.23 o
   7   4   8     2051.83     2151.28     68.92 o
   8   4   8      609.31      662.76     22.23 o
   9   4   8      353.18      387.00     17.15 o
  10   4   8      177.92      176.35      4.78 o
  11   4   8      187.41      176.07     12.46 o
  12   4   8      353.78      342.71     29.65 o
  13   4   8      362.73      375.03     52.84 o
  14   4   8      140.29      145.07     11.02 o
  15   4   8      218.96      229.71     22.37 o
  16   4   8      110.29       89.49      5.54 o
  17   4   8        5.07       17.77     14.59 o
 -23   5   8      750.37      704.40      9.31 o
 -22   5   8      212.98      204.96      4.82 o
 -21   5   8      242.75      224.66      9.67 o
 -20   5   8      313.76      310.87      6.29 o
 -19   5   8      166.79      163.79      5.22 o
 -18   5   8      630.79      632.89     15.60 o
 -17   5   8     1092.34     1075.36     10.91 o
 -16   5   8      328.85      330.11      7.46 o
 -15   5   8      703.74      690.96     18.81 o
 -14   5   8     1246.32     1211.22     18.97 o
 -13   5   8     1366.53     1334.54     21.40 o
 -12   5   8     1224.14     1239.22     31.00 o
 -11   5   8      939.76      941.22     22.47 o
 -10   5   8      868.56      907.43     31.74 o
  -9   5   8     1218.16     1258.56     38.28 o
  -8   5   8     2418.97     2250.89     73.05 o
  -7   5   8     2464.95     2345.96     66.88 o
  -6   5   8      951.86      963.99     32.22 o
  -5   5   8     1093.36     1087.12     35.73 o
  -4   5   8     1518.91     1537.75     53.63 o
  -3   5   8     1010.06      978.01     39.98 o
  -2   5   8      408.00      417.33     11.90 o
  -1   5   8     2182.53     2196.27     62.51 o
   0   5   8     1104.65     1095.67     36.01 o
   1   5   8      820.79      820.81     30.04 o
   2   5   8      354.81      376.80     10.82 o
   3   5   8      581.54      570.00     14.40 o
   4   5   8     2217.80     2251.26     62.56 o
   5   5   8      685.03      718.22     14.89 o
   6   5   8     2346.84     2364.52     46.66 o
   7   5   8     1447.47     1551.82     42.75 o
   8   5   8     1342.27     1368.17     41.98 o
   9   5   8      409.12      419.73     16.87 o
  10   5   8      849.68      787.33     86.99 o
  11   5   8      428.78      409.56     37.78 o
  12   5   8      662.24      624.38     45.30 o
  13   5   8      348.49      297.00      7.44 o
  14   5   8      235.32      230.70     27.97 o
  15   5   8      749.11      656.04     74.94 o
  16   5   8       67.34       50.62      5.70 o
 -21   6   8        8.52       10.95      6.52 o
 -20   6   8      718.43      706.33     12.55 o
 -19   6   8       11.75       19.29      4.31 o
 -18   6   8     1427.07     1428.69     60.20 o
 -17   6   8       18.20       34.96      4.92 o
 -16   6   8     2220.66     2131.15     11.27 o
 -15   6   8      121.12      124.43      6.16 o
 -14   6   8      978.52      968.63     21.60 o
 -13   6   8        3.07        1.08      9.29 o
 -12   6   8     2043.84     2027.61     42.67 o
 -11   6   8       22.47       16.74      4.84 o
 -10   6   8      909.07      952.27     25.11 o
  -9   6   8       64.98       78.63      6.53 o
  -8   6   8     1686.22     1633.99     48.94 o
  -7   6   8      511.83      459.47     22.89 o
  -6   6   8     1347.22     1336.12     62.11 o
  -5   6   8       32.33       32.87      5.91 o
  -4   6   8     1325.05     1372.29     46.68 o
  -3   6   8       67.98       89.57      4.34 o
  -2   6   8     1342.90     1339.11     50.23 o
  -1   6   8      283.93      300.65      8.61 o
   0   6   8     1428.93     1377.07     61.78 o
   1   6   8      160.08      156.44      3.82 o
   2   6   8      150.87      168.21      5.58 o
   3   6   8       45.95       57.47      3.90 o
   4   6   8     1270.69     1344.97     23.31 o
   5   6   8     1286.89     1327.07     27.72 o
   6   6   8      604.41      614.13      7.41 o
   7   6   8     1144.87     1227.65     38.84 o
   8   6   8      584.73      611.00     15.80 o
   9   6   8      533.49      479.01     16.43 o
  10   6   8      400.49      373.34      6.40 o
  11   6   8      130.94      105.25     12.03 o
  12   6   8      642.37      622.02     29.54 o
  13   6   8      187.41      172.41      7.48 o
  14   6   8      337.77      315.14     38.89 o
 -19   7   8       18.17       15.37      4.44 o
 -18   7   8       62.72       46.37      5.15 o
 -17   7   8      213.55      222.44      7.91 o
 -16   7   8      419.26      439.74     16.29 o
 -15   7   8      396.00      405.95     23.74 o
 -14   7   8      555.63      556.12     12.24 o
 -13   7   8       30.97       32.76      5.74 o
 -12   7   8      382.69      384.95     18.88 o
 -11   7   8        6.11        7.99      4.85 o
 -10   7   8      653.49      635.63     25.44 o
  -9   7   8      427.81      421.26     21.64 o
  -8   7   8       37.63       45.80      6.86 o
  -7   7   8      159.64      151.93      9.57 o
  -6   7   8      620.41      584.28     45.54 o
  -5   7   8       93.67      100.28      5.45 o
  -4   7   8      186.65      177.45      9.71 o
  -3   7   8      395.59      368.99     19.61 o
  -2   7   8      330.91      371.25     30.61 o
  -1   7   8     1264.71     1250.21     76.32 o
   0   7   8       75.90       86.93      9.88 o
   1   7   8       29.94       38.25      4.42 o
   2   7   8      717.17      743.80     15.83 o
   3   7   8      883.70      888.65     16.92 o
   4   7   8      809.16      828.89     17.76 o
   5   7   8      378.35      384.18      5.03 o
   6   7   8      410.19      417.33     11.25 o
   7   7   8      358.36      399.23      9.86 o
   8   7   8     1673.65     1767.17     12.65 o
   9   7   8      227.04      265.20      9.54 o
  10   7   8      347.82      354.60      9.75 o
  11   7   8      406.39      387.34      9.92 o
  12   7   8      478.80      419.03      8.26 o
 -16   8   8      287.68      273.33      7.26 o
 -15   8   8      173.44      171.08      5.50 o
 -14   8   8        1.96        4.73      5.23 o
 -13   8   8       23.76       40.56      7.57 o
 -12   8   8       36.88       33.07      5.02 o
 -11   8   8        0.20        8.10      3.83 o
 -10   8   8       95.12       91.63      5.09 o
  -9   8   8        6.96       17.34      5.45 o
  -8   8   8       11.41       15.88      5.19 o
  -7   8   8        6.74       12.11      5.08 o
  -6   8   8       16.11       18.64      4.26 o
  -5   8   8       90.42       98.79     10.92 o
  -4   8   8      108.74      113.00      6.23 o
  -3   8   8       16.99       18.28      3.84 o
  -2   8   8       32.61       30.47      5.02 o
  -1   8   8        3.39       14.03      5.06 o
   0   8   8      120.82      118.71      4.26 o
   1   8   8        7.10       14.83      4.58 o
   2   8   8       18.31       20.13      5.24 o
   3   8   8       25.10       24.07      8.34 o
   4   8   8       15.97       21.59      5.30 o
   5   8   8        7.93       11.24      8.43 o
   6   8   8       14.64       23.05      6.15 o
   7   8   8        0.03        6.69      8.79 o
   8   8   8      103.81      111.84      9.02 o
   9   8   8      102.07      104.73      9.50 o
 -12   9   8       20.76       20.33      5.22 o
 -11   9   8      245.09      227.26     17.97 o
 -10   9   8      373.06      365.64     31.48 o
  -9   9   8      100.60       79.07      7.39 o
  -8   9   8       10.07       17.82      5.07 o
  -7   9   8      158.22      151.46     20.26 o
  -6   9   8      182.53      156.14      9.68 o
  -5   9   8       18.93       17.35      5.48 o
  -4   9   8       35.44       38.57      4.77 o
  -3   9   8      116.44      117.42      6.07 o
  -2   9   8      287.97      298.13      9.08 o
  -1   9   8       82.19       81.25      7.34 o
   0   9   8        6.76       18.63      4.37 o
   1   9   8       39.39       33.88      5.53 o
   2   9   8       99.71       90.07      8.06 o
   3   9   8       19.75       19.11      6.38 o
   4   9   8      115.03      120.57      9.15 o
   5   9   8        3.21        2.73      8.94 o
 -25   1   9        3.95        8.08      6.23 o
 -24   1   9      306.19      313.31     12.83 o
 -23   1   9      599.60      576.86      7.14 o
 -22   1   9        4.55        7.84      6.96 o
 -21   1   9      330.24      326.76     12.65 o
 -20   1   9       34.45       43.75      3.38 o
 -19   1   9      215.96      214.60      8.86 o
 -18   1   9      153.25      165.05      3.55 o
 -17   1   9      555.15      595.17     14.03 o
 -16   1   9      406.23      394.70     19.84 o
 -15   1   9     1514.30     1583.85     25.05 o
 -14   1   9       16.59       21.38      6.60 o
 -13   1   9      283.49      291.63      9.23 o
 -12   1   9      872.06      871.71     28.02 o
 -11   1   9      491.89      504.94     13.42 o
 -10   1   9      940.84      923.60      9.58 o
  -9   1   9      310.45      290.54      5.23 o
  -8   1   9      364.94      369.62      7.19 o
  -7   1   9       86.42       90.15      5.34 o
  -6   1   9      904.53      889.64      9.84 o
  -5   1   9       43.64       38.84      4.14 o
  -4   1   9      768.04      743.24      9.10 o
  -3   1   9      476.11      468.46      4.35 o
  -2   1   9      862.02      842.07     12.04 o
  -1   1   9       21.00       18.23      3.24 o
   0   1   9      247.82      236.34      3.96 o
   1   1   9        5.07       15.21      5.02 o
   2   1   9      652.33      620.10      4.76 o
   3   1   9      127.64      135.14      4.51 o
   4   1   9     1735.10     1736.15     44.15 o
   5   1   9       77.64       89.49      5.00 o
   6   1   9      283.42      288.42     12.67 o
   7   1   9      505.99      519.82     13.34 o
   8   1   9     1071.41     1041.19     45.20 o
   9   1   9       28.66       30.35      3.83 o
  10   1   9      216.69      225.04      4.21 o
  11   1   9       69.15       74.43      8.26 o
  12   1   9      260.88      280.40      8.24 o
  13   1   9       59.56       57.10      6.16 o
  14   1   9        5.26       16.80      4.90 o
  15   1   9       32.49       37.17      5.22 o
  16   1   9      486.95      412.41      6.45 o
  17   1   9        1.70        7.78      7.31 o
 -24   2   9      540.85      558.28     15.56 o
 -23   2   9      385.75      382.71      9.86 o
 -22   2   9      457.25      431.28     11.49 o
 -21   2   9      201.07      194.77      9.43 o
 -20   2   9     1019.24     1051.13     29.45 o
 -19   2   9       25.35       28.17      5.04 o
 -18   2   9     2196.32     2225.57     47.00 o
 -17   2   9      283.24      303.94      3.86 o
 -16   2   9     1793.87     1837.77     36.92 o
 -15   2   9      668.75      718.87     15.77 o
 -14   2   9      810.04      804.56     14.13 o
 -13   2   9        4.83        6.19      5.82 o
 -12   2   9     1631.44     1620.22     29.81 o
 -11   2   9      854.50      877.27     21.62 o
 -10   2   9      845.49      813.78     13.62 o
  -9   2   9      683.30      638.70     14.54 o
  -8   2   9     2845.57     2792.28     35.84 o
  -7   2   9      289.79      311.63     10.42 o
  -6   2   9     1916.44     1881.65     18.77 o
  -5   2   9      272.33      276.20      4.45 o
  -4   2   9     3050.15     2974.04     36.08 o
  -3   2   9      418.47      451.30      6.67 o
  -2   2   9     2333.49     2297.24     38.24 o
  -1   2   9       82.40       75.91      3.80 o
   0   2   9     1881.92     1828.02     19.74 o
   1   2   9       23.86       32.44      5.37 o
   2   2   9      548.03      513.07     19.38 o
   3   2   9     2102.78     2094.03     58.35 o
   4   2   9     3727.43     3717.37     81.10 o
   5   2   9      580.77      565.08     14.22 o
   6   2   9     1596.15     1602.32     40.85 o
   7   2   9     1609.35     1616.88     54.80 o
   8   2   9      817.94      784.66     28.33 o
   9   2   9      855.87      842.48     22.52 o
  10   2   9      926.57      902.30     31.78 o
  11   2   9      719.35      721.37     21.52 o
  12   2   9      655.83      643.31     20.11 o
  13   2   9       68.60       64.16      9.60 o
  14   2   9        8.27       13.84      5.00 o
  15   2   9      490.34      464.98     29.27 o
  16   2   9      132.16      106.59      5.72 o
  17   2   9      229.39      225.68     19.90 o
 -24   3   9       37.92       29.24      7.05 o
 -23   3   9     1209.38     1169.84     28.80 o
 -22   3   9      256.80      253.40     14.41 o
 -21   3   9      329.80      338.01     10.73 o
 -20   3   9      116.44      107.85      4.08 o
 -19   3   9     1805.91     1790.39     30.16 o
 -18   3   9      380.85      391.65      5.52 o
 -17   3   9     2746.82     2828.01     65.53 o
 -16   3   9      320.46      318.87     10.41 o
 -15   3   9     1846.91     1946.43     44.03 o
 -14   3   9      561.79      559.16     13.75 o
 -13   3   9      144.93      147.81      3.98 o
 -12   3   9      892.13      900.91     13.66 o
 -11   3   9     1123.46     1141.39     20.53 o
 -10   3   9      534.29      540.75      8.28 o
  -9   3   9     1727.25     1723.84      9.00 o
  -8   3   9     3201.79     3061.56     59.73 o
  -7   3   9      965.92      922.20     22.65 o
  -6   3   9      264.65      282.35      4.75 o
  -5   3   9      912.12      956.09      9.16 o
  -4   3   9      917.77      928.72     14.16 o
  -3   3   9     1946.11     1993.71     28.45 o
  -2   3   9      885.21      874.46     16.59 o
  -1   3   9      587.12      583.34     14.00 o
   0   3   9     1129.18     1113.66     27.90 o
   1   3   9      299.70      298.74      6.87 o
   2   3   9       10.30        7.90      3.40 o
   3   3   9      579.60      599.84     20.09 o
   4   3   9     4314.25     4303.00     92.94 o
   5   3   9     1033.82      987.57     39.71 o
   6   3   9     2363.11     2308.95     80.43 o
   7   3   9     1140.75     1178.81     38.85 o
   8   3   9      880.02      889.41     25.03 o
   9   3   9      299.82      292.00     14.07 o
  10   3   9     1187.36     1121.14     31.17 o
  11   3   9      202.30      197.36      9.33 o
  12   3   9      876.24      813.08     51.37 o
  13   3   9       87.60       77.52      5.19 o
  14   3   9      322.56      317.41     18.11 o
  15   3   9      101.18       87.25      9.91 o
  16   3   9      258.21      236.80     50.27 o
 -23   4   9       64.39       62.58      4.12 o
 -22   4   9      425.23      448.74     21.87 o
 -21   4   9       26.28       38.15      8.46 o
 -20   4   9      665.69      650.01     21.87 o
 -19   4   9       36.47       37.98      3.63 o
 -18   4   9     1263.92     1288.38     22.68 o
 -17   4   9      328.63      340.47     10.80 o
 -16   4   9      732.19      795.10     15.07 o
 -15   4   9        6.15       17.07      4.58 o
 -14   4   9      241.02      252.75      8.20 o
 -13   4   9     1354.72     1422.14     36.65 o
 -12   4   9      403.58      403.91      8.93 o
 -11   4   9      259.15      266.39      7.58 o
 -10   4   9      138.90      149.52      4.86 o
  -9   4   9      329.58      329.66      5.71 o
  -8   4   9      447.86      427.45      7.84 o
  -7   4   9     1777.97     1716.60     29.11 o
  -6   4   9      465.63      458.39     11.44 o
  -5   4   9      761.39      786.27      8.30 o
  -4   4   9     1023.53     1067.38     24.48 o
  -3   4   9       67.56       82.78      5.89 o
  -2   4   9      162.62      188.65      4.07 o
  -1   4   9      999.53     1033.55     24.57 o
   0   4   9      273.14      271.61      9.15 o
   1   4   9      698.43      669.80     18.07 o
   2   4   9      265.95      260.59      5.46 o
   3   4   9      149.14      162.42     11.06 o
   4   4   9      986.72     1012.08     36.80 o
   5   4   9     1921.37     1974.18     52.56 o
   6   4   9      808.75      815.30     26.41 o
   7   4   9      938.87      944.96     29.86 o
   8   4   9      320.82      325.59      9.90 o
   9   4   9      320.91      314.53     13.96 o
  10   4   9      357.68      357.38     16.60 o
  11   4   9      110.40      108.89      6.34 o
  12   4   9      173.96      164.33     19.06 o
  13   4   9       30.19       27.19      4.95 o
  14   4   9        3.16        3.37      8.18 o
  15   4   9        9.57        8.15      5.25 o
 -22   5   9        0.13       -2.81      9.06 o
 -21   5   9       55.10       59.45      5.22 o
 -20   5   9       30.78       42.15      5.01 o
 -19   5   9      247.63      232.78      4.74 o
 -18   5   9        0.63        6.41      5.35 o
 -17   5   9      268.42      279.56      7.54 o
 -16   5   9      132.67      143.88      4.53 o
 -15   5   9       76.76       83.90     10.71 o
 -14   5   9       72.77       70.00      3.80 o
 -13   5   9       43.01       57.55      8.93 o
 -12   5   9       64.95       73.30      3.51 o
 -11   5   9        0.70       -3.19      9.10 o
 -10   5   9        1.31        8.18      3.58 o
  -9   5   9      178.89      185.21      6.44 o
  -8   5   9       22.72       37.04      3.45 o
  -7   5   9      276.75      238.96     11.50 o
  -6   5   9        0.83       13.72      3.35 o
  -5   5   9       32.30       40.60      6.52 o
  -4   5   9       87.79       91.13      4.49 o
  -3   5   9      135.31      131.20      4.01 o
  -2   5   9        2.94        7.42      3.11 o
  -1   5   9      318.00      318.52      9.99 o
   0   5   9        1.40       16.79      7.82 o
   1   5   9        2.01        6.79      4.08 o
   2   5   9        0.73        7.82      3.35 o
   3   5   9      142.32      144.60      6.94 o
   4   5   9      273.91      290.09      4.65 o
   5   5   9      630.69      617.16     19.79 o
   6   5   9      128.05      135.17     10.47 o
   7   5   9       63.50       59.19      4.30 o
   8   5   9      761.63      807.55     23.72 o
   9   5   9       88.57       89.74      3.64 o
  10   5   9        4.70       11.68      7.24 o
  11   5   9        7.67        1.73      6.86 o
  12   5   9       49.84       56.42     12.35 o
  13   5   9        1.78        6.70      8.55 o
  14   5   9       31.05       24.05     12.34 o
 -20   6   9        2.37        7.20      4.39 o
 -19   6   9      369.11      377.34     27.50 o
 -18   6   9      117.93      116.66      4.70 o
 -17   6   9       20.41       27.10      3.94 o
 -16   6   9        3.99        6.05      4.70 o
 -15   6   9       44.24       53.07      4.27 o
 -14   6   9       95.24      103.63      4.43 o
 -13   6   9        2.25        8.52      4.51 o
 -12   6   9       73.25       73.05      7.51 o
 -11   6   9        2.11       11.60      4.08 o
 -10   6   9        8.74        2.95      5.79 o
  -9   6   9       38.36       39.62      3.79 o
  -8   6   9      357.55      320.74     11.50 o
  -7   6   9        2.63        4.34      6.57 o
  -6   6   9        5.58       10.53      7.28 o
  -5   6   9      167.06      172.84      7.86 o
  -4   6   9       32.47       39.23      4.16 o
  -3   6   9      110.63      126.11      4.33 o
  -2   6   9      142.84      146.03      9.47 o
  -1   6   9       13.07       26.62      6.06 o
   0   6   9      649.23      621.11     17.86 o
   1   6   9      906.89      868.81     29.06 o
   2   6   9       75.40       73.48      9.70 o
   3   6   9       38.95       32.12      4.01 o
   4   6   9       82.44       88.36      4.60 o
   5   6   9      254.43      271.33     10.43 o
   6   6   9       97.37       92.71      4.65 o
   7   6   9      198.10      190.88      4.94 o
   8   6   9       19.39       17.48      4.78 o
   9   6   9        2.86       15.32      5.43 o
  10   6   9       11.18       19.67      6.36 o
  11   6   9      229.17      294.70     31.07 o
  12   6   9      159.93      158.06     22.95 o
 -17   7   9      241.35      224.19      5.57 o
 -16   7   9        1.87       18.63      5.08 o
 -15   7   9     1110.18     1046.20     36.64 o
 -14   7   9      214.76      202.84      9.11 o
 -13   7   9      394.23      399.78      9.99 o
 -12   7   9       63.88       65.99      4.43 o
 -11   7   9      532.55      550.58     16.39 o
 -10   7   9      550.13      543.75     15.52 o
  -9   7   9     1051.85      984.78     36.35 o
  -8   7   9      169.29      153.01     15.17 o
  -7   7   9      675.02      710.85     23.23 o
  -6   7   9      307.50      334.98     11.37 o
  -5   7   9      642.94      624.90     27.61 o
  -4   7   9      408.92      400.01     26.77 o
  -3   7   9      859.71      885.40     44.12 o
  -2   7   9       73.92       81.62      4.37 o
  -1   7   9      983.98      995.18     26.73 o
   0   7   9       89.83       95.80      4.00 o
   1   7   9      145.90      162.79      6.11 o
   2   7   9      342.10      349.05     14.44 o
   3   7   9      541.18      515.52      8.92 o
   4   7   9       98.26      109.80      6.81 o
   5   7   9      210.21      238.61      8.35 o
   6   7   9      570.82      535.64     11.65 o
   7   7   9      369.81      361.15     24.05 o
   8   7   9      157.16      149.55      7.69 o
   9   7   9      120.18      124.01      8.00 o
 -13   8   9       10.66       13.18      5.09 o
 -12   8   9      391.11      372.19      8.86 o
 -11   8   9      854.62      808.67     32.74 o
 -10   8   9      793.26      768.17     36.91 o
  -9   8   9      717.34      681.42     31.51 o
  -8   8   9      508.04      493.68     32.05 o
  -7   8   9      625.45      599.00     38.44 o
  -6   8   9      359.49      359.92     17.64 o
  -5   8   9      396.79      384.72     25.20 o
  -4   8   9      614.81      618.36     11.74 o
  -3   8   9     1131.60     1144.82     69.27 o
  -2   8   9      711.59      702.20     31.20 o
  -1   8   9       84.90       83.56      4.77 o
   0   8   9      255.87      253.91     15.51 o
   1   8   9      377.09      382.26     22.74 o
   2   8   9      167.78      171.34      5.08 o
   3   8   9      472.69      443.62     29.21 o
   4   8   9      317.78      318.33     18.47 o
   5   8   9      345.82      314.63     25.98 o
  -5   9   9      342.68      307.80     41.93 o
  -4   9   9      442.96      396.47     15.79 o
  -3   9   9      395.74      371.72     60.10 o
 -23   0  10      214.60      229.76      5.60 o
 -22   0  10      123.20      127.01     10.35 o
 -21   0  10      386.63      397.57     12.37 o
 -20   0  10      665.22      665.57     46.36 o
 -19   0  10      111.83      100.00     11.05 o
 -18   0  10      841.71      854.22     22.72 o
 -17   0  10      106.98      116.59     13.11 o
 -16   0  10     1437.63     1417.68     57.48 o
 -15   0  10      655.62      678.37     15.68 o
 -14   0  10       60.54       71.76      5.77 o
 -13   0  10       69.28       90.22     16.55 o
 -12   0  10     7316.06     7539.21    157.83 o
 -11   0  10     1483.09     1568.34     21.43 o
 -10   0  10     1359.07     1386.06      7.42 o
  -9   0  10      848.30      876.19     20.37 o
  -8   0  10     1472.53     1569.77     21.27 o
  -7   0  10       58.77       59.05      5.65 o
  -6   0  10      283.77      292.26     18.43 o
  -5   0  10      153.43      167.47      7.10 o
  -4   0  10      329.71      332.89     11.15 o
  -3   0  10      846.58      876.32      9.70 o
  -2   0  10       86.60       78.28      8.40 o
  -1   0  10       12.21       13.39      4.71 o
   0   0  10       87.09      100.57     19.87 o
   1   0  10       54.17       72.71      4.89 o
   2   0  10       69.53       62.62      5.77 o
   3   0  10     6120.28     5899.51    176.24 o
   4   0  10     4679.37     4715.24    104.64 o
   5   0  10      916.06      894.13     34.22 o
   6   0  10      252.81      245.97     17.46 o
   7   0  10     1885.35     1805.45     56.94 o
   8   0  10       34.35       32.61      6.13 o
   9   0  10      993.78      947.42     43.77 o
  10   0  10       39.85       40.19      9.95 o
  11   0  10      939.13      936.64     61.45 o
  12   0  10       44.17       63.68      9.25 o
  13   0  10       30.30       41.05      8.98 o
  14   0  10      258.31      223.50      9.71 o
  15   0  10      933.99      691.91      9.65 o
 -23   1  10      975.14      994.61     19.53 o
 -22   1  10      188.43      181.90      6.09 o
 -21   1  10      160.01      147.93      6.97 o
 -20   1  10      245.15      243.01      4.40 o
 -19   1  10       77.85       81.63      5.99 o
 -18   1  10      524.68      529.45      9.45 o
 -17   1  10      933.24      965.78     31.44 o
 -16   1  10      748.95      785.94     18.04 o
 -15   1  10      610.66      619.84     11.07 o
 -14   1  10      416.12      462.39     10.99 o
 -13   1  10      590.50      608.61     11.67 o
 -12   1  10     1310.42     1400.80     32.92 o
 -11   1  10     2695.40     2823.54     41.30 o
 -10   1  10     1576.57     1645.94     16.81 o
  -9   1  10     2520.77     2621.90     34.53 o
  -8   1  10     1867.14     1909.44     29.38 o
  -7   1  10      932.55      937.16      5.02 o
  -6   1  10      965.69     1000.99      8.16 o
  -5   1  10      278.48      298.45      6.72 o
  -4   1  10      784.02      799.66      5.48 o
  -3   1  10       11.87       26.16      5.63 o
  -2   1  10      545.14      531.29      4.55 o
  -1   1  10      629.72      601.88     20.66 o
   0   1  10      774.99      764.39      7.21 o
   1   1  10      248.78      254.59     12.66 o
   2   1  10     1057.97     1046.32     22.56 o
   3   1  10     3788.01     3816.76     50.80 o
   4   1  10     2600.39     2531.50     68.61 o
   5   1  10     2035.04     2002.27     51.65 o
   6   1  10     1438.04     1438.22     44.44 o
   7   1  10     1582.75     1623.81     50.63 o
   8   1  10      739.97      724.40      9.56 o
   9   1  10      736.52      746.54     23.69 o
  10   1  10      380.34      370.21     10.19 o
  11   1  10       84.17       85.06      7.51 o
  12   1  10       94.57       86.05      7.60 o
  13   1  10       16.62       13.53     12.16 o
  14   1  10       75.80       78.88     15.05 o
 -23   2  10        0.79        6.56      6.48 o
 -22   2  10       77.67       87.42      5.08 o
 -21   2  10       64.77       57.64      4.07 o
 -20   2  10      138.07      132.34      7.81 o
 -19   2  10      161.60      154.96      5.32 o
 -18   2  10       52.23       54.75      3.20 o
 -17   2  10        8.67       21.18      4.97 o
 -16   2  10       89.68       92.16      3.56 o
 -15   2  10       77.12      101.19      6.64 o
 -14   2  10       12.15       16.26      6.55 o
 -13   2  10      247.24      270.26      8.04 o
 -12   2  10     2484.37     2588.73     38.53 o
 -11   2  10       57.31       63.40      4.52 o
 -10   2  10      255.60      265.48      4.13 o
  -9   2  10       55.13       59.48      7.98 o
  -8   2  10      439.43      415.99      8.35 o
  -7   2  10       46.40       53.93      3.45 o
  -6   2  10       42.63       50.32      4.23 o
  -5   2  10      159.61      155.16      7.61 o
  -4   2  10        2.43        2.92      3.58 o
  -3   2  10        8.94       15.70      4.19 o
  -2   2  10      178.62      196.69      6.02 o
  -1   2  10        5.24       21.29      8.96 o
   0   2  10      109.53      119.36     11.44 o
   1   2  10      229.95      213.86      4.70 o
   2   2  10      118.50      131.73     12.37 o
   3   2  10       71.91       74.53      6.41 o
   4   2  10     2308.64     2313.91     56.98 o
   5   2  10     1196.00     1220.44     44.94 o
   6   2  10      150.72      146.43      4.19 o
   7   2  10      123.71      117.93     12.38 o
   8   2  10      235.18      227.53      7.46 o
   9   2  10       23.12       31.18     10.11 o
  10   2  10        7.15       13.29      3.51 o
  11   2  10        4.30       10.83      3.84 o
  12   2  10       14.04       11.60      4.07 o
  13   2  10        5.41        9.29      5.02 o
  14   2  10       22.45        5.53      5.14 o
 -22   3  10      104.17      111.45      4.58 o
 -21   3  10      213.43      206.53     13.77 o
 -20   3  10        0.88        4.57      5.26 o
 -19   3  10      460.25      482.81     11.19 o
 -18   3  10        7.20       20.00     10.71 o
 -17   3  10       13.66       25.66      4.99 o
 -16   3  10        2.88        6.37      4.36 o
 -15   3  10      354.63      381.72      5.23 o
 -14   3  10      164.76      175.85      5.57 o
 -13   3  10      251.53      263.90      5.37 o
 -12   3  10      289.48      301.58      9.20 o
 -11   3  10        1.40       11.57      5.61 o
 -10   3  10       87.12       87.10      3.50 o
  -9   3  10       16.13       23.60      3.63 o
  -8   3  10        4.88        5.20      4.52 o
  -7   3  10       10.18        5.03      5.87 o
  -6   3  10      152.22      140.94      3.56 o
  -5   3  10      489.55      484.16     15.37 o
  -4   3  10      227.24      211.28      6.10 o
  -3   3  10     1339.34     1313.51     14.46 o
  -2   3  10       87.78       88.76      3.78 o
  -1   3  10        1.07        7.00      3.61 o
   0   3  10        6.55       13.00      3.31 o
   1   3  10      144.08      146.61      9.63 o
   2   3  10       68.24       66.18      3.61 o
   3   3  10        2.89        0.30      4.47 o
   4   3  10       37.87       38.79      4.20 o
   5   3  10       63.97       74.06      5.81 o
   6   3  10      107.44      109.02      5.75 o
   7   3  10      115.32      116.93      7.94 o
   8   3  10        2.90        4.36      3.51 o
   9   3  10       28.59       31.16      8.29 o
  10   3  10       74.96       78.95      3.90 o
  11   3  10      321.69      319.75     15.91 o
  12   3  10       99.42       91.57      6.41 o
  13   3  10      339.52      305.27     22.32 o
 -21   4  10       32.48       39.24      5.29 o
 -20   4  10      445.17      421.19     19.09 o
 -19   4  10       73.77       69.73      5.25 o
 -18   4  10     1108.99     1095.29      5.69 o
 -17   4  10       14.27       16.49      4.80 o
 -16   4  10      141.74      138.59     10.72 o
 -15   4  10        4.15       14.72      3.39 o
 -14   4  10      129.49      145.11      9.38 o
 -13   4  10      268.71      268.99     12.28 o
 -12   4  10       26.69       30.20      3.49 o
 -11   4  10      153.00      158.71      8.32 o
 -10   4  10      129.64      144.41      5.52 o
  -9   4  10      409.86      400.35     15.71 o
  -8   4  10      519.18      499.05     10.92 o
  -7   4  10       87.55      120.57      6.52 o
  -6   4  10      499.71      525.00     12.21 o
  -5   4  10      910.81      891.41      7.80 o
  -4   4  10     1051.81     1065.98     17.13 o
  -3   4  10      144.87      153.07     11.13 o
  -2   4  10      571.84      602.75     14.27 o
  -1   4  10      176.08      185.34      4.69 o
   0   4  10      329.55      351.52     16.62 o
   1   4  10      521.33      536.27     24.26 o
   2   4  10       72.74       68.58      5.33 o
   3   4  10      520.56      552.48     13.71 o
   4   4  10        5.27        1.80      4.59 o
   5   4  10       94.76      110.43      5.29 o
   6   4  10      543.60      561.51     21.83 o
   7   4  10      442.14      437.98     14.22 o
   8   4  10        2.01        3.60      6.39 o
   9   4  10      482.80      496.61     29.05 o
  10   4  10      113.35      126.18      6.20 o
  11   4  10      668.92      608.80      6.85 o
  12   4  10      177.16      147.36      9.11 o
 -19   5  10     1806.72     1692.16     65.75 o
 -18   5  10      562.42      561.55     18.68 o
 -17   5  10      419.95      422.62      5.19 o
 -16   5  10      100.06       87.31      4.53 o
 -15   5  10      655.06      652.75     22.37 o
 -14   5  10      625.22      633.76     15.12 o
 -13   5  10      248.67      257.53      7.54 o
 -12   5  10      985.21     1021.45     23.58 o
 -11   5  10      236.65      254.01     14.60 o
 -10   5  10      749.56      800.20     24.02 o
  -9   5  10     1233.72     1218.49     19.88 o
  -8   5  10     2065.42     2027.83     42.60 o
  -7   5  10      332.05      381.20      7.31 o
  -6   5  10      425.35      500.94     10.88 o
  -5   5  10     1195.86     1216.50     40.74 o
  -4   5  10     1109.55     1158.96     13.51 o
  -3   5  10     1234.65     1249.54     26.66 o
  -2   5  10      558.19      525.92     10.41 o
  -1   5  10      179.16      191.61      4.10 o
   0   5  10     1110.72     1076.31     24.51 o
   1   5  10      153.78      156.96      8.74 o
   2   5  10      111.43      119.93      8.80 o
   3   5  10      670.52      661.78     22.30 o
   4   5  10     1347.38     1362.30     30.72 o
   5   5  10      190.60      175.90      5.13 o
   6   5  10     1240.25     1236.06     42.59 o
   7   5  10      301.18      306.75     13.62 o
   8   5  10      183.20      198.32      6.04 o
   9   5  10      269.26      250.30      8.64 o
  10   5  10     1273.86     1192.19     47.48 o
  11   5  10      399.90      320.74     12.96 o
 -17   6  10        6.87       15.30      4.01 o
 -16   6  10      744.62      717.86      5.99 o
 -15   6  10       62.46       62.64      5.13 o
 -14   6  10      272.60      268.97      8.04 o
 -13   6  10      118.55      114.82      4.62 o
 -12   6  10      247.28      244.75      8.32 o
 -11   6  10      324.13      346.60      9.55 o
 -10   6  10     1312.79     1382.35     29.72 o
  -9   6  10      441.20      445.30      6.63 o
  -8   6  10      470.51      480.61     24.94 o
  -7   6  10      693.69      710.96     17.62 o
  -6   6  10      677.56      667.59     25.81 o
  -5   6  10      410.98      422.31     11.87 o
  -4   6  10     1200.52     1239.35     28.83 o
  -3   6  10      233.59      251.46     11.37 o
  -2   6  10      641.30      657.34     14.83 o
  -1   6  10      267.02      241.30      4.26 o
   0   6  10       85.24       90.02      6.41 o
   1   6  10       97.08      106.23      4.06 o
   2   6  10      841.95      796.64     11.22 o
   3   6  10      428.46      407.37     16.44 o
   4   6  10      312.00      317.68      7.14 o
   5   6  10      298.12      319.26     15.22 o
   6   6  10      720.11      727.40     27.68 o
   7   6  10      413.25      397.64     16.58 o
   8   6  10      130.70      127.15      5.01 o
 -14   7  10       16.78       21.98      4.45 o
 -13   7  10       41.23       33.23      4.50 o
 -12   7  10      155.57      154.35     12.09 o
 -11   7  10      127.83      116.52     10.21 o
 -10   7  10     1102.35     1137.70     21.99 o
  -9   7  10      187.32      180.81      4.94 o
  -8   7  10      265.16      248.28     14.22 o
  -7   7  10      267.40      264.29     15.49 o
  -6   7  10      460.26      462.81     21.52 o
  -5   7  10      459.96      496.06     18.60 o
  -4   7  10      498.24      512.34     18.77 o
  -3   7  10      276.51      277.33     13.57 o
  -2   7  10      729.47      743.75     29.82 o
  -1   7  10      113.56      114.97      7.91 o
   0   7  10        5.40        8.37      3.86 o
   1   7  10      388.49      411.27     15.24 o
   2   7  10      552.86      521.50     16.50 o
   3   7  10      355.17      360.68      8.73 o
   4   7  10      380.53      393.41     22.21 o
   5   7  10      357.00      318.77     15.19 o
  -8   8  10       39.12       34.03      5.33 o
  -7   8  10       21.80       16.82      6.36 o
  -6   8  10        1.62        2.63      4.36 o
  -5   8  10        1.46        2.19      5.14 o
  -4   8  10       20.95       29.18      4.49 o
  -3   8  10        9.86        1.59      5.11 o
  -2   8  10       48.75       45.98      4.68 o
  -1   8  10       83.03       95.42     24.90 o
 -21   1  11      129.24      144.16      5.09 o
 -20   1  11      107.34      107.07      5.45 o
 -19   1  11       57.62       62.08      8.21 o
 -18   1  11      249.89      272.07      6.67 o
 -17   1  11        5.19        0.18      3.84 o
 -16   1  11      522.66      562.23     14.90 o
 -15   1  11       51.19       63.34     11.07 o
 -14   1  11        7.39        4.60      7.48 o
 -13   1  11      119.74      138.10      3.59 o
 -12   1  11     1263.79     1353.47     10.95 o
 -11   1  11      208.06      227.38      6.56 o
 -10   1  11      703.79      748.99     10.29 o
  -9   1  11      244.52      249.42     11.78 o
  -8   1  11       61.83       76.13      5.17 o
  -7   1  11       11.80        9.39      3.69 o
  -6   1  11      824.62      855.12     10.93 o
  -5   1  11      102.41      107.59      7.03 o
  -4   1  11      471.16      495.73      5.15 o
  -3   1  11        2.10       13.03      3.72 o
  -2   1  11      147.79      145.83      3.88 o
  -1   1  11        7.21       14.36      4.22 o
   0   1  11       49.29       60.61      7.27 o
   1   1  11       51.52       63.72      5.29 o
   2   1  11     1302.51     1296.58     25.71 o
   3   1  11      473.12      470.31     16.98 o
   4   1  11        3.93        6.40      8.51 o
   5   1  11       30.25       35.77      8.84 o
   6   1  11      127.35      130.83      3.69 o
   7   1  11       75.05       73.52      3.65 o
   8   1  11      297.86      274.10     12.40 o
   9   1  11       51.52       56.12      4.44 o
  10   1  11      206.75      216.92     17.06 o
  11   1  11       18.78       17.54      6.37 o
 -21   2  11      232.40      233.70     13.65 o
 -20   2  11      632.61      632.83     18.96 o
 -19   2  11      201.61      202.25      4.19 o
 -18   2  11      686.01      744.89     14.87 o
 -17   2  11       53.76       58.06      3.53 o
 -16   2  11      631.32      646.29     13.97 o
 -15   2  11      164.00      168.14      7.71 o
 -14   2  11      180.95      216.65      3.53 o
 -13   2  11      135.08      154.41      4.03 o
 -12   2  11     3436.72     3696.99     35.91 o
 -11   2  11      693.70      749.59     15.52 o
 -10   2  11     1678.81     1814.48     20.45 o
  -9   2  11      750.97      790.05      5.72 o
  -8   2  11     1018.11     1100.88      9.95 o
  -7   2  11      117.60      141.83      3.56 o
  -6   2  11      835.25      902.43     27.88 o
  -5   2  11      985.06     1040.99     22.60 o
  -4   2  11      774.79      753.13     15.52 o
  -3   2  11      968.30      958.56      9.12 o
  -2   2  11      195.18      195.47      5.97 o
  -1   2  11      214.70      215.64      6.49 o
   0   2  11      610.72      597.74     12.82 o
   1   2  11      655.73      660.08     16.83 o
   2   2  11     1038.72     1024.20     18.29 o
   3   2  11     2758.65     2689.87     48.95 o
   4   2  11      867.66      841.27     15.91 o
   5   2  11      101.98      103.98      8.33 o
   6   2  11      813.09      820.69     29.89 o
   7   2  11      800.49      756.79     34.90 o
   8   2  11       81.52       79.05      3.44 o
   9   2  11      802.34      758.17     30.35 o
  10   2  11      240.57      231.23     14.05 o
  11   2  11      753.07      668.48     28.83 o
 -20   3  11      432.09      423.73     12.24 o
 -19   3  11      480.34      471.77     15.99 o
 -18   3  11      356.41      364.75     12.47 o
 -17   3  11      136.99      137.74      7.71 o
 -16   3  11       40.16       48.95      8.26 o
 -15   3  11      284.39      300.89      4.72 o
 -14   3  11     1067.80     1134.59     15.91 o
 -13   3  11     1490.18     1569.09     11.76 o
 -12   3  11      352.62      371.88      6.85 o
 -11   3  11      843.60      939.28     12.86 o
 -10   3  11      725.23      770.94      9.47 o
  -9   3  11     1377.32     1485.47     15.40 o
  -8   3  11     1584.56     1669.57     36.85 o
  -7   3  11      173.16      195.47      3.46 o
  -6   3  11      685.02      715.17      8.47 o
  -5   3  11      361.20      379.86      6.15 o
  -4   3  11      852.08      883.13      4.78 o
  -3   3  11        9.26       21.51      3.63 o
  -2   3  11      605.23      599.92      4.34 o
  -1   3  11       85.89       81.70      3.75 o
   0   3  11     1252.72     1272.06     25.27 o
   1   3  11      236.53      243.54      4.54 o
   2   3  11      885.12      885.29     22.40 o
   3   3  11     1603.95     1626.62     28.87 o
   4   3  11      997.84      967.00     29.13 o
   5   3  11      170.23      171.48      5.56 o
   6   3  11     1498.72     1476.00     37.53 o
   7   3  11      224.41      213.42      7.77 o
   8   3  11      357.58      337.39     15.34 o
   9   3  11      328.04      296.82     10.69 o
  10   3  11     1695.39     1582.39     24.25 o
 -18   4  11       64.52       78.83      6.64 o
 -17   4  11       56.38       60.13      4.08 o
 -16   4  11       15.07       13.09      3.87 o
 -15   4  11      106.60      116.24      3.75 o
 -14   4  11      244.93      281.02      8.43 o
 -13   4  11      684.07      726.49     20.15 o
 -12   4  11      878.72      938.51     12.45 o
 -11   4  11      278.14      310.06      8.88 o
 -10   4  11     1004.49     1068.60     26.05 o
  -9   4  11      969.64      967.54     24.25 o
  -8   4  11      244.59      268.67      4.29 o
  -7   4  11      373.97      417.75      7.84 o
  -6   4  11      143.43      160.25      5.00 o
  -5   4  11      691.01      703.78     21.22 o
  -4   4  11       93.19       99.00      3.88 o
  -3   4  11      277.23      280.95      8.36 o
  -2   4  11       37.89       37.75      3.85 o
  -1   4  11       97.50      107.25      4.29 o
   0   4  11      117.49      115.53      6.46 o
   1   4  11      241.05      227.71     18.27 o
   2   4  11      786.79      817.56      6.91 o
   3   4  11       91.40       92.02      3.75 o
   4   4  11      387.39      377.02      6.97 o
   5   4  11      347.05      350.48      9.59 o
   6   4  11      196.88      191.42     12.01 o
   7   4  11       45.29       39.95      9.72 o
   8   4  11      101.80      105.46      9.66 o
   9   4  11       52.84       37.15      5.63 o
 -16   5  11       18.54       19.69      3.33 o
 -15   5  11       23.35       36.17      5.24 o
 -14   5  11        1.37       -4.35      4.35 o
 -13   5  11      515.81      523.05     18.03 o
 -12   5  11      125.21      129.69      4.15 o
 -11   5  11      302.61      319.99     10.44 o
 -10   5  11      175.23      173.14      4.85 o
  -9   5  11       92.98       89.87      4.00 o
  -8   5  11       18.45       20.12      7.66 o
  -7   5  11      129.47      141.84      4.08 o
  -6   5  11       70.89       76.52      7.27 o
  -5   5  11       16.91       20.38      3.50 o
  -4   5  11      120.91      130.69      7.39 o
  -3   5  11       79.53       78.34      7.54 o
  -2   5  11      139.43      139.76      9.54 o
  -1   5  11       28.01       30.58      3.84 o
   0   5  11       14.38       18.04      3.25 o
   1   5  11      266.16      257.90     12.27 o
   2   5  11      540.62      529.57     19.29 o
   3   5  11       88.59       79.16      3.95 o
   4   5  11       28.59       26.27      3.62 o
   5   5  11       59.32       63.67      4.07 o
   6   5  11      252.92      254.80      6.69 o
   7   5  11       17.98       30.23      5.25 o
 -14   6  11       32.31       35.83      9.06 o
 -13   6  11      563.34      590.52     11.82 o
 -12   6  11       42.52       50.12      3.67 o
 -11   6  11        1.09       10.08      3.62 o
 -10   6  11        7.03       12.82      4.67 o
  -9   6  11       46.96       57.36      3.64 o
  -8   6  11       61.97       63.06      8.22 o
  -7   6  11       60.35       80.97      4.42 o
  -6   6  11      250.27      246.88     11.20 o
  -5   6  11      106.02      112.07      5.75 o
  -4   6  11      279.59      294.98      7.10 o
  -3   6  11       11.54       26.16      6.08 o
  -2   6  11       43.68       42.56      3.97 o
  -1   6  11      743.00      747.75     22.03 o
   0   6  11       54.16       66.38      4.52 o
   1   6  11      141.13      133.39      6.59 o
   2   6  11        6.32        8.74      4.50 o
   3   6  11      102.82      102.82      6.96 o
   4   6  11        0.74        1.31      5.23 o
  -7   7  11      222.67      249.49      7.01 o
  -6   7  11      221.85      214.63      6.82 o
  -5   7  11      463.37      445.09      8.85 o
  -4   7  11      155.95      189.39      9.18 o
  -3   7  11      412.61      379.08     15.07 o
 -18   0  12      279.96      283.73     24.28 o
 -17   0  12       98.80       97.48      5.86 o
 -16   0  12       40.20       63.08     24.25 o
 -15   0  12       67.89       61.16      4.50 o
 -14   0  12      320.94      321.21     11.10 o
 -13   0  12      202.20      198.61      5.45 o
 -12   0  12      252.21      284.91     15.36 o
 -11   0  12      548.97      580.71     32.92 o
 -10   0  12      804.25      907.10      9.86 o
  -9   0  12      378.78      401.16     24.20 o
  -8   0  12      108.44      120.39      5.25 o
  -7   0  12      429.09      481.40     11.77 o
  -6   0  12      360.25      370.57     11.82 o
  -5   0  12      757.97      832.67     23.06 o
  -4   0  12      183.42      180.82      7.99 o
  -3   0  12     1066.39     1066.25      7.91 o
  -2   0  12      148.89      154.52      5.36 o
  -1   0  12      730.42      752.08     14.30 o
   0   0  12       17.07       18.93      7.17 o
   1   0  12      878.01      847.50     18.42 o
   2   0  12      236.49      230.02     18.34 o
   3   0  12     1492.94     1354.18     64.76 o
   4   0  12      566.98      562.47     40.21 o
   5   0  12       28.93       32.49     14.00 o
   6   0  12      185.36      163.69     13.18 o
   7   0  12     1020.59      987.88     29.45 o
   8   0  12        2.29       11.03     15.54 o
 -18   1  12      353.34      392.62      5.28 o
 -17   1  12        4.95       14.07      5.72 o
 -16   1  12      574.77      623.98     22.04 o
 -15   1  12      205.95      241.13     11.03 o
 -14   1  12      447.89      473.62      4.45 o
 -13   1  12     1530.97     1614.55     32.89 o
 -12   1  12     1775.00     1884.86      9.70 o
 -11   1  12       97.99      108.11      6.91 o
 -10   1  12      637.63      678.04     11.61 o
  -9   1  12     1185.13     1262.47     14.64 o
  -8   1  12      468.32      547.83      7.20 o
  -7   1  12      582.66      640.68     11.80 o
  -6   1  12     1490.25     1574.14     31.10 o
  -5   1  12     1292.42     1386.67     21.60 o
  -4   1  12      811.14      868.17      7.39 o
  -3   1  12      617.19      645.11     11.81 o
  -2   1  12      341.70      334.18      4.32 o
  -1   1  12      244.65      241.88      4.13 o
   0   1  12      637.49      651.05     15.02 o
   1   1  12      524.43      527.97     12.86 o
   2   1  12     1239.82     1236.62     16.82 o
   3   1  12      329.10      310.79     13.60 o
   4   1  12       29.14       33.47      3.88 o
   5   1  12        3.33       16.57      8.82 o
   6   1  12      371.96      351.94     13.52 o
   7   1  12      394.51      360.54     19.28 o
 -17   2  12        8.91       16.44      3.58 o
 -16   2  12       55.90       61.42      5.66 o
 -15   2  12        9.26        6.64      3.54 o
 -14   2  12      368.08      384.46     11.61 o
 -13   2  12      175.34      181.85      6.43 o
 -12   2  12        8.47       20.94      3.43 o
 -11   2  12       24.54       26.84      7.93 o
 -10   2  12      365.17      405.38      6.01 o
  -9   2  12      328.67      352.82      4.29 o
  -8   2  12       91.43      117.06      4.38 o
  -7   2  12       18.79       29.00      4.23 o
  -6   2  12      251.78      297.95      8.85 o
  -5   2  12      213.49      210.72      5.77 o
  -4   2  12      163.34      182.49      5.70 o
  -3   2  12       13.63       25.71      3.79 o
  -2   2  12      236.36      237.93     14.45 o
  -1   2  12      160.40      172.50      8.72 o
   0   2  12       24.62       27.81      7.34 o
   1   2  12       33.41       33.56      5.20 o
   2   2  12      170.10      165.85      5.42 o
   3   2  12        5.10        1.98      4.33 o
   4   2  12      489.76      497.24     24.24 o
   5   2  12      142.60      139.68     12.46 o
   6   2  12       92.24       75.93      3.69 o
   7   2  12       24.86       40.34      7.32 o
 -16   3  12      201.23      212.06     10.69 o
 -15   3  12       17.72       34.65      6.69 o
 -14   3  12       10.03       23.10      3.86 o
 -13   3  12       86.06       96.76      9.17 o
 -12   3  12      137.02      146.63      5.40 o
 -11   3  12      218.76      238.64      3.99 o
 -10   3  12       20.10       29.75      6.51 o
  -9   3  12       13.27       19.09      3.85 o
  -8   3  12       43.93       46.27      3.77 o
  -7   3  12        3.17       25.51      4.29 o
  -6   3  12       79.02       81.34      4.34 o
  -5   3  12        0.87       -3.80      3.80 o
  -4   3  12        1.24       -3.81      3.81 o
  -3   3  12        3.16       17.22      3.79 o
  -2   3  12        9.17       10.51      3.18 o
  -1   3  12      183.42      178.98     10.84 o
   0   3  12       15.62       14.53      3.94 o
   1   3  12       33.48       44.24      4.35 o
   2   3  12      225.39      218.04      5.66 o
   3   3  12      364.19      396.20     16.04 o
   4   3  12       55.55       53.88      6.04 o
   5   3  12      385.79      343.68      8.82 o
   6   3  12       61.92       62.29      6.87 o
 -14   4  12       20.51       27.37      4.60 o
 -13   4  12      470.56      495.29      4.73 o
 -12   4  12     1501.80     1640.07     18.99 o
 -11   4  12       15.47       25.62      6.67 o
 -10   4  12       71.73       77.25      9.64 o
  -9   4  12      272.41      313.07      9.63 o
  -8   4  12       28.65       53.02      3.67 o
  -7   4  12       74.35       89.22      5.13 o
  -6   4  12      163.85      171.32      5.88 o
  -5   4  12      582.70      597.86     21.52 o
  -4   4  12        3.27       17.95      4.79 o
  -3   4  12      268.23      275.44      4.25 o
  -2   4  12       34.39       27.79      5.06 o
  -1   4  12      663.56      709.15     11.69 o
   0   4  12      409.48      428.29     13.12 o
   1   4  12      514.50      512.80     13.82 o
   2   4  12      259.94      240.06      7.47 o
   3   4  12      508.56      520.33     18.89 o
   4   4  12      201.01      169.48     11.70 o
 -11   5  12      562.01      599.34     17.59 o
 -10   5  12      273.86      280.28     11.15 o
  -9   5  12      192.78      203.65      9.45 o
  -8   5  12      813.37      852.58     39.10 o
  -7   5  12      124.01      127.91      4.48 o
  -6   5  12      635.96      625.81     36.37 o
  -5   5  12       83.04       76.74      8.12 o
  -4   5  12      492.31      501.21     13.85 o
  -3   5  12       10.94       24.72     11.44 o
  -2   5  12      847.57      819.05     28.97 o
  -1   5  12      351.21      340.23     16.66 o
   0   5  12     1762.61     1721.07     74.16 o
   1   5  12      326.55      316.15     10.66 o
 -13   1  13      288.16      293.99      6.99 o
 -12   1  13      680.77      731.30     20.95 o
 -11   1  13        1.80       -5.27      5.27 o
 -10   1  13       59.83       65.36      5.10 o
  -9   1  13       35.05       32.80      7.05 o
  -8   1  13        6.06       20.57      4.07 o
  -7   1  13       61.04       75.65      4.02 o
  -6   1  13      454.53      466.45     13.29 o
  -5   1  13       77.46       84.05      5.21 o
  -4   1  13      138.82      141.22      6.94 o
  -3   1  13       16.24       28.73      3.93 o
  -2   1  13       79.44       81.43      5.49 o
  -1   1  13       97.15       93.89      4.12 o
   0   1  13      152.57      154.14     15.10 o
   1   1  13       19.62       25.11      4.85 o
   2   1  13      725.12      677.05     17.88 o
 -12   2  13      376.75      414.89      9.29 o
 -11   2  13      354.78      386.21      7.36 o
 -10   2  13      409.00      435.80     17.47 o
  -9   2  13      324.25      350.76      8.95 o
  -8   2  13      247.79      279.69      9.44 o
  -7   2  13      796.04      829.78     30.19 o
  -6   2  13      759.48      800.52     16.74 o
  -5   2  13      716.04      760.51      9.13 o
  -4   2  13      248.09      261.04      4.09 o
  -3   2  13      786.11      783.93      6.47 o
  -2   2  13      362.35      359.64     18.13 o
  -1   2  13     1289.07     1271.44     21.63 o
   0   2  13      331.47      314.80      5.54 o
   1   2  13      958.63      917.13     15.65 o
 -10   3  13      302.54      351.11      9.82 o
  -9   3  13       95.51       92.64      7.38 o
  -8   3  13      524.45      604.28     36.96 o
  -7   3  13      394.42      384.00     16.15 o
  -6   3  13     1013.57     1079.25     20.81 o
  -5   3  13      228.51      236.51     14.25 o
  -4   3  13      619.16      611.18     12.33 o
  -3   3  13      287.68      312.26     10.12 o
  -2   3  13      979.21      964.22     30.18 o
 
